# Supplementary material for: Current Status and Future Opportunities in Modeling Clinical Characteristics of Multiple Sclerosis
Source: Front Neurol. 2022 May 27;13:884089. doi: 10.3389/fneur.2022.884089 (PMC9198703; doi:10.3389/fneur.2022.884089)
Supplement: Supplementary file 2 [file Data_Sheet_1.XLSX]

## Sheet: raw_data
Clinical outcome Categories	Clinical outcome Subcategories	Clinical outcome	Clinical outcome note	Model	Independent variables/predictors (MRI features are examined elsewhere)	Type of Predictors used in the entire study (i.e. genes, blood biomarkers, CSF biomarkers, clinical)	Single/Multiple Predictors	MS Type	Therapy	Blinding (Yes = 1, No/Not described =0)	Adjustment for mutl comp (Y=1, N=0)	# Comparisons (i.e., #features x #outcomes)	Missingness described )Y=1, N=0)	HD control data (Y=1, N=0)	Adjusting for co-variates (age/gender)(Y=1, N=0)	Individual level data = 1, Meta-analyses = 0	Outlier removal described? (Y=1, N=0)	Training cohort (no cross-validation)	1	1	1	1	1	1	1	1	1	1	1	1	Training cohort (OOB data/cross-validation)	2	2	2	2	2	2	2	2	2	2	Independent validation cohort	3	3	3	3	3	3	3
																		# subjects	r Pearson	Rho	R2	CCC	p-value	MSE	Interrater Reliability	Odds Ratio	Hazard Ratio	Accuracy	AUC	Other	# subjects	r Pearson	Rho	R2	CCC	p-value	MSE	Odds Ratio	Accuracy	AUC	Other	# subjects	r Pearson	Rho	R2	CCC	p-value	MSE	Odds Ratio
Severity	Conversion	SPMS Conversion	Dichotomized (yes/no)	KNN-3	1-year model (clinical information from first year of progression)	Clinical	Multiple	RRMS		0	0	108	1	0	0	1	0														187									0.76	0.76
Severity	Conversion	SPMS Conversion	Dichotomized (yes/no)	Decision Tree	1-year model (clinical information from first year of progression)	Clinical	Multiple	RRMS		0	0	108	1	0	0	1	0														187									0.65	0.65
Severity	Conversion	SPMS Conversion	Dichotomized (yes/no)	Linear Regression	1-year model (clinical information from first year of progression)	Clinical	Multiple	RRMS		0	0	108	1	0	0	1	0														187									0.79	0.79
Severity	Conversion	SPMS Conversion	Dichotomized (yes/no)	SVM	1-year model (clinical information from first year of progression)	Clinical	Multiple	RRMS		0	0	108	1	0	0	1	0														187									0.81	0.81
Disability	EDSS	EDSS Dichotomized	Dichotomized as severe and non-severe based on EDSS 3 from year 6	KNN-3	1-year model (clinical information from first year of progression)	Clinical	Multiple	RRMS		0	0	108	1	0	0	1	0														145									0.74	0.74
Disability	EDSS	EDSS Dichotomized	Dichotomized as severe and non-severe based on EDSS 3 from year 6	Decision Tree	1-year model (clinical information from first year of progression)	Clinical	Multiple	RRMS		0	0	108	1	0	0	1	0														145									0.74	0.74
Disability	EDSS	EDSS Dichotomized	Dichotomized as severe and non-severe based on EDSS 3 from year 6	Linear Regression	1-year model (clinical information from first year of progression)	Clinical	Multiple	RRMS		0	0	108	1	0	0	1	0														145									0.8	0.8
Disability	EDSS	EDSS Dichotomized	Dichotomized as severe and non-severe based on EDSS 3 from year 6	SVM	1-year model (clinical information from first year of progression)	Clinical	Multiple	RRMS		0	0	108	1	0	0	1	0														145									0.8	0.8
Disability	EDSS	EDSS Dichotomized	Dichotomized as severe and non-severe based on EDSS 3 from year 10	KNN-3	1-year model (clinical information from first year of progression)	Clinical	Multiple	RRMS		0	0	108	1	0	0	1	0														67									0.67	0.67
Disability	EDSS	EDSS Dichotomized	Dichotomized as severe and non-severe based on EDSS 3 from year 10	Decision Tree	1-year model (clinical information from first year of progression)	Clinical	Multiple	RRMS		0	0	108	1	0	0	1	0														67									0.57	0.57
Disability	EDSS	EDSS Dichotomized	Dichotomized as severe and non-severe based on EDSS 3 from year 10	Linear Regression	1-year model (clinical information from first year of progression)	Clinical	Multiple	RRMS		0	0	108	1	0	0	1	0														67									0.67	0.67
Disability	EDSS	EDSS Dichotomized	Dichotomized as severe and non-severe based on EDSS 3 from year 10	SVM	1-year model (clinical information from first year of progression)	Clinical	Multiple	RRMS		0	0	108	1	0	0	1	0														67									0.73	0.73
Severity	Conversion	SPMS Conversion	Dichotomized (yes/no)	KNN-3	2-year model (clinical information from first to second year of progression)	Clinical	Multiple	RRMS		0	0	108	1	0	0	1	0														187									0.81	0.81
Severity	Conversion	SPMS Conversion	Dichotomized (yes/no)	Decision Tree	2-year model (clinical information from first to second year of progression)	Clinical	Multiple	RRMS		0	0	108	1	0	0	1	0														187									0.7	0.7
Severity	Conversion	SPMS Conversion	Dichotomized (yes/no)	Linear Regression	2-year model (clinical information from first to second year of progression)	Clinical	Multiple	RRMS		0	0	108	1	0	0	1	0														187									0.82	0.82
Severity	Conversion	SPMS Conversion	Dichotomized (yes/no)	SVM	2-year model (clinical information from first to second year of progression)	Clinical	Multiple	RRMS		0	0	108	1	0	0	1	0														187									0.86	0.86
Disability	EDSS	EDSS Dichotomized	Dichotomized as severe and non-severe based on EDSS 3 from year 6	KNN-3	2-year model (clinical information from first to second year of progression)	Clinical	Multiple	RRMS		0	0	108	1	0	0	1	0														145									0.8	0.8
Disability	EDSS	EDSS Dichotomized	Dichotomized as severe and non-severe based on EDSS 3 from year 6	Decision Tree	2-year model (clinical information from first to second year of progression)	Clinical	Multiple	RRMS		0	0	108	1	0	0	1	0														145									0.83	0.83
Disability	EDSS	EDSS Dichotomized	Dichotomized as severe and non-severe based on EDSS 3 from year 6	Linear Regression	2-year model (clinical information from first to second year of progression)	Clinical	Multiple	RRMS		0	0	108	1	0	0	1	0														145									0.87	0.87
Disability	EDSS	EDSS Dichotomized	Dichotomized as severe and non-severe based on EDSS 3 from year 6	SVM	2-year model (clinical information from first to second year of progression)	Clinical	Multiple	RRMS		0	0	108	1	0	0	1	0														145									0.89	0.89
Disability	EDSS	EDSS Dichotomized	Dichotomized as severe and non-severe based on EDSS 3 from year 10	KNN-3	2-year model (clinical information from first to second year of progression)	Clinical	Multiple	RRMS		0	0	108	1	0	0	1	0														67									0.66	0.66
Disability	EDSS	EDSS Dichotomized	Dichotomized as severe and non-severe based on EDSS 3 from year 10	Decision Tree	2-year model (clinical information from first to second year of progression)	Clinical	Multiple	RRMS		0	0	108	1	0	0	1	0														67									0.61	0.61
Disability	EDSS	EDSS Dichotomized	Dichotomized as severe and non-severe based on EDSS 3 from year 10	Linear Regression	2-year model (clinical information from first to second year of progression)	Clinical	Multiple	RRMS		0	0	108	1	0	0	1	0														67									0.71	0.71
Disability	EDSS	EDSS Dichotomized	Dichotomized as severe and non-severe based on EDSS 3 from year 10	SVM	2-year model (clinical information from first to second year of progression)	Clinical	Multiple	RRMS		0	0	108	1	0	0	1	0														67									0.71	0.71
Severity	Conversion	SPMS Conversion	Dichotomized (yes/no)	KNN-3	3-year model (clinical information from first to third year of progression)	Clinical	Multiple	RRMS		0	0	108	1	0	0	1	0														187									0.73	0.73
Severity	Conversion	SPMS Conversion	Dichotomized (yes/no)	Decision Tree	3-year model (clinical information from first to third year of progression)	Clinical	Multiple	RRMS		0	0	108	1	0	0	1	0														187									0.65	0.65
Severity	Conversion	SPMS Conversion	Dichotomized (yes/no)	Linear Regression	3-year model (clinical information from first to third year of progression)	Clinical	Multiple	RRMS		0	0	108	1	0	0	1	0														187									0.78	0.78
Severity	Conversion	SPMS Conversion	Dichotomized (yes/no)	SVM	3-year model (clinical information from first to third year of progression)	Clinical	Multiple	RRMS		0	0	108	1	0	0	1	0														187									0.83	0.83
Disability	EDSS	EDSS Dichotomized	Dichotomized as severe and non-severe based on EDSS 3 from year 6	KNN-3	3-year model (clinical information from first to third year of progression)	Clinical	Multiple	RRMS		0	0	108	1	0	0	1	0														145									0.81	0.81
Disability	EDSS	EDSS Dichotomized	Dichotomized as severe and non-severe based on EDSS 3 from year 6	Decision Tree	3-year model (clinical information from first to third year of progression)	Clinical	Multiple	RRMS		0	0	108	1	0	0	1	0														145									0.82	0.82
Disability	EDSS	EDSS Dichotomized	Dichotomized as severe and non-severe based on EDSS 3 from year 6	Linear Regression	3-year model (clinical information from first to third year of progression)	Clinical	Multiple	RRMS		0	0	108	1	0	0	1	0														145									0.89	0.89
Disability	EDSS	EDSS Dichotomized	Dichotomized as severe and non-severe based on EDSS 3 from year 6	SVM	3-year model (clinical information from first to third year of progression)	Clinical	Multiple	RRMS		0	0	108	1	0	0	1	0														145									0.9	0.9
Disability	EDSS	EDSS Dichotomized	Dichotomized as severe and non-severe based on EDSS 3 from year 10	KNN-3	3-year model (clinical information from first to third year of progression)	Clinical	Multiple	RRMS		0	0	108	1	0	0	1	0														67									0.68	0.68
Disability	EDSS	EDSS Dichotomized	Dichotomized as severe and non-severe based on EDSS 3 from year 10	Decision Tree	3-year model (clinical information from first to third year of progression)	Clinical	Multiple	RRMS		0	0	108	1	0	0	1	0														67									0.65	0.65
Disability	EDSS	EDSS Dichotomized	Dichotomized as severe and non-severe based on EDSS 3 from year 10	Linear Regression	3-year model (clinical information from first to third year of progression)	Clinical	Multiple	RRMS		0	0	108	1	0	0	1	0														67									0.73	0.73
Disability	EDSS	EDSS Dichotomized	Dichotomized as severe and non-severe based on EDSS 3 from year 10	SVM	3-year model (clinical information from first to third year of progression)	Clinical	Multiple	RRMS		0	0	108	1	0	0	1	0														67									0.75	0.75
Severity	Conversion	SPMS Conversion	Dichotomized (yes/no)	KNN-3	4-year model (clinical information from first to fourth year of progression)	Clinical	Multiple	RRMS		0	0	108	1	0	0	1	0														187									0.79	0.79
Severity	Conversion	SPMS Conversion	Dichotomized (yes/no)	Decision Tree	4-year model (clinical information from first to fourth year of progression)	Clinical	Multiple	RRMS		0	0	108	1	0	0	1	0														187									0.65	0.65
Severity	Conversion	SPMS Conversion	Dichotomized (yes/no)	Linear Regression	4-year model (clinical information from first to fourth year of progression)	Clinical	Multiple	RRMS		0	0	108	1	0	0	1	0														187									0.79	0.79
Severity	Conversion	SPMS Conversion	Dichotomized (yes/no)	SVM	4-year model (clinical information from first to fourth year of progression)	Clinical	Multiple	RRMS		0	0	108	1	0	0	1	0														187									0.85	0.85
Disability	EDSS	EDSS Dichotomized	Dichotomized as severe and non-severe based on EDSS 3 from year 6	KNN-3	4-year model (clinical information from first to fourth year of progression)	Clinical	Multiple	RRMS		0	0	108	1	0	0	1	0														145									0.85	0.85
Disability	EDSS	EDSS Dichotomized	Dichotomized as severe and non-severe based on EDSS 3 from year 6	Decision Tree	4-year model (clinical information from first to fourth year of progression)	Clinical	Multiple	RRMS		0	0	108	1	0	0	1	0														145									0.85	0.85
Disability	EDSS	EDSS Dichotomized	Dichotomized as severe and non-severe based on EDSS 3 from year 6	Linear Regression	4-year model (clinical information from first to fourth year of progression)	Clinical	Multiple	RRMS		0	0	108	1	0	0	1	0														145									0.92	0.92
Disability	EDSS	EDSS Dichotomized	Dichotomized as severe and non-severe based on EDSS 3 from year 6	SVM	4-year model (clinical information from first to fourth year of progression)	Clinical	Multiple	RRMS		0	0	108	1	0	0	1	0														145									0.92	0.92
Disability	EDSS	EDSS Dichotomized	Dichotomized as severe and non-severe based on EDSS 3 from year 10	KNN-3	4-year model (clinical information from first to fourth year of progression)	Clinical	Multiple	RRMS		0	0	108	1	0	0	1	0														67									0.72	0.72
Disability	EDSS	EDSS Dichotomized	Dichotomized as severe and non-severe based on EDSS 3 from year 10	Decision Tree	4-year model (clinical information from first to fourth year of progression)	Clinical	Multiple	RRMS		0	0	108	1	0	0	1	0														67									0.7	0.7
Disability	EDSS	EDSS Dichotomized	Dichotomized as severe and non-severe based on EDSS 3 from year 10	Linear Regression	4-year model (clinical information from first to fourth year of progression)	Clinical	Multiple	RRMS		0	0	108	1	0	0	1	0														67									0.77	0.77
Disability	EDSS	EDSS Dichotomized	Dichotomized as severe and non-severe based on EDSS 3 from year 10	SVM	4-year model (clinical information from first to fourth year of progression)	Clinical	Multiple	RRMS		0	0	108	1	0	0	1	0														67									0.8	0.8
Severity	Conversion	SPMS Conversion	Dichotomized (yes/no)	KNN-3	5-year model (clinical information from first to fifth year of progression)	Clinical	Multiple	RRMS		0	0	108	1	0	0	1	0														187									0.84	0.84
Severity	Conversion	SPMS Conversion	Dichotomized (yes/no)	Decision Tree	5-year model (clinical information from first to fifth year of progression)	Clinical	Multiple	RRMS		0	0	108	1	0	0	1	0														187									0.77	0.77
Severity	Conversion	SPMS Conversion	Dichotomized (yes/no)	Linear Regression	5-year model (clinical information from first to fifth year of progression)	Clinical	Multiple	RRMS		0	0	108	1	0	0	1	0														187									0.81	0.81
Severity	Conversion	SPMS Conversion	Dichotomized (yes/no)	SVM	5-year model (clinical information from first to fifth year of progression)	Clinical	Multiple	RRMS		0	0	108	1	0	0	1	0														187									0.86	0.86
Disability	EDSS	EDSS Dichotomized	Dichotomized as severe and non-severe based on EDSS 3 from year 6	KNN-3	5-year model (clinical information from first to fifth year of progression)	Clinical	Multiple	RRMS		0	0	108	1	0	0	1	0														145									0.87	0.87
Disability	EDSS	EDSS Dichotomized	Dichotomized as severe and non-severe based on EDSS 3 from year 6	Decision Tree	5-year model (clinical information from first to fifth year of progression)	Clinical	Multiple	RRMS		0	0	108	1	0	0	1	0														145									0.86	0.86
Disability	EDSS	EDSS Dichotomized	Dichotomized as severe and non-severe based on EDSS 3 from year 6	Linear Regression	5-year model (clinical information from first to fifth year of progression)	Clinical	Multiple	RRMS		0	0	108	1	0	0	1	0														145									0.94	0.94
Disability	EDSS	EDSS Dichotomized	Dichotomized as severe and non-severe based on EDSS 3 from year 6	SVM	5-year model (clinical information from first to fifth year of progression)	Clinical	Multiple	RRMS		0	0	108	1	0	0	1	0														145									0.94	0.94
Disability	EDSS	EDSS Dichotomized	Dichotomized as severe and non-severe based on EDSS 3 from year 10	KNN-3	5-year model (clinical information from first to fifth year of progression)	Clinical	Multiple	RRMS		0	0	108	1	0	0	1	0														67									0.79	0.79
Disability	EDSS	EDSS Dichotomized	Dichotomized as severe and non-severe based on EDSS 3 from year 10	Decision Tree	5-year model (clinical information from first to fifth year of progression)	Clinical	Multiple	RRMS		0	0	108	1	0	0	1	0														67									0.77	0.77
Disability	EDSS	EDSS Dichotomized	Dichotomized as severe and non-severe based on EDSS 3 from year 10	Linear Regression	5-year model (clinical information from first to fifth year of progression)	Clinical	Multiple	RRMS		0	0	108	1	0	0	1	0														67									0.81	0.81
Disability	EDSS	EDSS Dichotomized	Dichotomized as severe and non-severe based on EDSS 3 from year 10	SVM	5-year model (clinical information from first to fifth year of progression)	Clinical	Multiple	RRMS		0	0	108	1	0	0	1	0														67									0.85	0.85
Relapse-related		Relapse	Dichotomized based on occurrence of new symptoms or exacerbation of existing symptoms persisting for >24h, in the absence of concurrent illness or fever, and occurring at least 30 days after a previous relapse	Multivariable survival and generalized linear model	39 predictors, including demographics, clinical and disability information, disease activity, and MRI data	Clinical	Multiple	CIS, RRMS, SPMS, PPMS	Interferon β-1a (intramuscular)	0	0	234	1	0	1	1	1	1720										0.64		0.64												678
Severity	EDSS Change	EDSS Worsening	Dichotomized, defined as increase in EDSS score (by 1.5 steps if previous EDSS was 0, by 1 step if previous EDSS was 1–5.5 and by 0.5 steps if previous EDSS was >=6)	Multivariable survival and generalized linear model	39 predictor variables, including demographics, clinical and disability information, disease activity, and MRI data	Clinical	Multiple	CIS, RRMS, SPMS, PPMS	Interferon β-1a (intramuscular)	0	0	234	1	0	1	1	1	1720										0.93		0.93												678
Severity	EDSS Change	EDSS Improvement	Dichotomized, defined as decrease in EDSS score (by 1.5 steps if EDSS was 1.5, by 1 step if EDSS was 2–6, and by 0.5 step if EDSS was >=6.5)	Multivariable survival and generalized linear model	39 predictor variables, including demographics, clinical and disability information, disease activity, and MRI data	Clinical	Multiple	CIS, RRMS, SPMS, PPMS	Interferon β-1a (intramuscular)	0	0	234	1	0	1	1	1	1720										0.96		0.96												678
Disability	EDSS	EDSS Ordinal	Continuous AUC of EDSS-time curve relative to pre-DMT EDSS score [Annualized Change in Cummulative Disease Burden]	Multivariable survival and generalized linear model	39 predictor variables, including demographics, clinical and disability information, disease activity, and MRI data	Clinical	Multiple	CIS, RRMS, SPMS, PPMS	Interferon β-1a (intramuscular)	0	0	234	1	0	1	1	1	1720										0.39		0.39												678
Severity	Conversion	SPMS Conversion	Dichotomized (yes/no)	Multivariable survival and generalized linear model	39 predictor variables, including demographics, clinical and disability information, disease activity, and MRI data	Clinical	Multiple	CIS, RRMS, SPMS, PPMS	Interferon β-1a (intramuscular)	0	0	234	1	0	1	1	1	1720										0.22		0.22												678
Treatment-related		Treatment Discontinuation	Dichotomized (yes/no)	Multivariable survival and generalized linear model	39 predictor variables, including demographics, clinical and disability information, disease activity, and MRI data	Clinical	Multiple	CIS, RRMS, SPMS, PPMS	Interferon β-1a (intramuscular)	0	0	234	1	0	1	1	1	1720										0.13		0.13												678
Relapse-related		Relapse	Dichotomized based on occurrence of new symptoms or exacerbation of existing symptoms persisting for >24h, in the absence of concurrent illness or fever, and occurring at least 30 days after a previous relapse	Multivariable survival and generalized linear model	39 predictor variables, including demographics, clinical and disability information, disease activity, and MRI data	Clinical	Multiple	CIS, RRMS, SPMS, PPMS	Interferon β-1a (subcutaneous)	0	0	234	1	0	1	1	1	2660										0.71		0.71												265
Severity	EDSS Change	EDSS Worsening	Dichotomized, defined as increase in EDSS score (by 1.5 steps if previous EDSS was 0, by 1 step if previous EDSS was 1–5.5 and by 0.5 steps if previous EDSS was >=6)	Multivariable survival and generalized linear model	39 predictor variables, including demographics, clinical and disability information, disease activity, and MRI data	Clinical	Multiple	CIS, RRMS, SPMS, PPMS	Interferon β-1a (subcutaneous)	0	0	234	1	0	1	1	1	2660										0.93		0.93												265
Severity	EDSS Change	EDSS Improvement	Dichotomized, defined as decrease in EDSS score (by 1.5 steps if EDSS was 1.5, by 1 step if EDSS was 2–6, and by 0.5 step if EDSS was >=6.5)	Multivariable survival and generalized linear model	39 predictor variables, including demographics, clinical and disability information, disease activity, and MRI data	Clinical	Multiple	CIS, RRMS, SPMS, PPMS	Interferon β-1a (subcutaneous)	0	0	234	1	0	1	1	1	2660										0.95		0.95												265
Disability	EDSS	EDSS Ordinal	Continuous AUC of EDSS-time curve relative to pre-DMT EDSS score [Annualized Change in Cummulative Disease Burden]	Multivariable survival and generalized linear model	39 predictor variables, including demographics, clinical and disability information, disease activity, and MRI data	Clinical	Multiple	CIS, RRMS, SPMS, PPMS	Interferon β-1a (subcutaneous)	0	0	234	1	0	1	1	1	2660										0.36		0.36												265
Severity	Conversion	SPMS Conversion	Dichotomized (yes/no)	Multivariable survival and generalized linear model	39 predictor variables, including demographics, clinical and disability information, disease activity, and MRI data	Clinical	Multiple	CIS, RRMS, SPMS, PPMS	Interferon β-1a (subcutaneous)	0	0	234	1	0	1	1	1	2660										0.29		0.29												265
Treatment-related		Treatment Discontinuation	Dichotomized (yes/no)	Multivariable survival and generalized linear model	39 predictor variables, including demographics, clinical and disability information, disease activity, and MRI data	Clinical	Multiple	CIS, RRMS, SPMS, PPMS	Interferon β-1a (subcutaneous)	0	0	234	1	0	1	1	1	2660										0.06		0.06												265
Relapse-related		Relapse	Dichotomized based on occurrence of new symptoms or exacerbation of existing symptoms persisting for >24h, in the absence of concurrent illness or fever, and occurring at least 30 days after a previous relapse	Multivariable survival and generalized linear model	39 predictor variables, including demographics, clinical and disability information, disease activity, and MRI data	Clinical	Multiple	CIS, RRMS, SPMS, PPMS	Interferon β-1b	0	0	234	1	0	1	1	1	1317										0.65		0.65												242
Severity	EDSS Change	EDSS Worsening	Dichotomized, defined as increase in EDSS score (by 1.5 steps if previous EDSS was 0, by 1 step if previous EDSS was 1–5.5 and by 0.5 steps if previous EDSS was >=6)	Multivariable survival and generalized linear model	39 predictor variables, including demographics, clinical and disability information, disease activity, and MRI data	Clinical	Multiple	CIS, RRMS, SPMS, PPMS	Interferon β-1b	0	0	234	1	0	1	1	1	1317										0.9		0.9												242
Severity	EDSS Change	EDSS Improvement	Dichotomized, defined as decrease in EDSS score (by 1.5 steps if EDSS was 1.5, by 1 step if EDSS was 2–6, and by 0.5 step if EDSS was >=6.5)	Multivariable survival and generalized linear model	39 predictor variables, including demographics, clinical and disability information, disease activity, and MRI data	Clinical	Multiple	CIS, RRMS, SPMS, PPMS	Interferon β-1b	0	0	234	1	0	1	1	1	1317										0.94		0.94												242
Disability	EDSS	EDSS Ordinal	Continuous AUC of EDSS-time curve relative to pre-DMT EDSS score [Annualized Change in Cummulative Disease Burden]	Multivariable survival and generalized linear model	39 predictor variables, including demographics, clinical and disability information, disease activity, and MRI data	Clinical	Multiple	CIS, RRMS, SPMS, PPMS	Interferon β-1b	0	0	234	1	0	1	1	1	1317										0.37		0.37												242
Severity	Conversion	SPMS Conversion	Dichotomized (yes/no)	Multivariable survival and generalized linear model	39 predictor variables, including demographics, clinical and disability information, disease activity, and MRI data	Clinical	Multiple	CIS, RRMS, SPMS, PPMS	Interferon β-1b	0	0	234	1	0	1	1	1	1317										0.34		0.34												242
Treatment-related		Treatment Discontinuation	Dichotomized (yes/no)	Multivariable survival and generalized linear model	39 predictor variables, including demographics, clinical and disability information, disease activity, and MRI data	Clinical	Multiple	CIS, RRMS, SPMS, PPMS	Interferon β-1b	0	0	234	1	0	1	1	1	1317										0.12		0.12												242
Relapse-related		Relapse	Dichotomized based on occurrence of new symptoms or exacerbation of existing symptoms persisting for >24h, in the absence of concurrent illness or fever, and occurring at least 30 days after a previous relapse	Multivariable survival and generalized linear model	39 predictor variables, including demographics, clinical and disability information, disease activity, and MRI data	Clinical	Multiple	CIS, RRMS, SPMS, PPMS	Glatiramer acetate	0	0	234	1	0	1	1	1	1792										0.68		0.68												523
Severity	EDSS Change	EDSS Worsening	Dichotomized, defined as increase in EDSS score (by 1.5 steps if previous EDSS was 0, by 1 step if previous EDSS was 1–5.5 and by 0.5 steps if previous EDSS was >=6)	Multivariable survival and generalized linear model	39 predictor variables, including demographics, clinical and disability information, disease activity, and MRI data	Clinical	Multiple	CIS, RRMS, SPMS, PPMS	Glatiramer acetate	0	0	234	1	0	1	1	1	1792										0.93		0.93												523
Severity	EDSS Change	EDSS Improvement	Dichotomized, defined as decrease in EDSS score (by 1.5 steps if EDSS was 1.5, by 1 step if EDSS was 2–6, and by 0.5 step if EDSS was >=6.5)	Multivariable survival and generalized linear model	39 predictor variables, including demographics, clinical and disability information, disease activity, and MRI data	Clinical	Multiple	CIS, RRMS, SPMS, PPMS	Glatiramer acetate	0	0	234	1	0	1	1	1	1792										0.95		0.95												523
Disability	EDSS	EDSS Ordinal	Continuous AUC of EDSS-time curve relative to pre-DMT EDSS score [Annualized Change in Cummulative Disease Burden]	Multivariable survival and generalized linear model	39 predictor variables, including demographics, clinical and disability information, disease activity, and MRI data	Clinical	Multiple	CIS, RRMS, SPMS, PPMS	Glatiramer acetate	0	0	234	1	0	1	1	1	1792										0.38		0.38												523
Severity	Conversion	SPMS Conversion	Dichotomized (yes/no)	Multivariable survival and generalized linear model	39 predictor variables, including demographics, clinical and disability information, disease activity, and MRI data	Clinical	Multiple	CIS, RRMS, SPMS, PPMS	Glatiramer acetate	0	0	234	1	0	1	1	1	1792										0.22		0.22												523
Treatment-related		Treatment Discontinuation	Dichotomized (yes/no)	Multivariable survival and generalized linear model	39 predictor variables, including demographics, clinical and disability information, disease activity, and MRI data	Clinical	Multiple	CIS, RRMS, SPMS, PPMS	Glatiramer acetate	0	0	234	1	0	1	1	1	1792										0.13		0.13												523
Relapse-related		Relapse	Dichotomized based on occurrence of new symptoms or exacerbation of existing symptoms persisting for >24h, in the absence of concurrent illness or fever, and occurring at least 30 days after a previous relapse	Multivariable survival and generalized linear model	39 predictor variables, including demographics, clinical and disability information, disease activity, and MRI data	Clinical	Multiple	CIS, RRMS, SPMS, PPMS	Fingolimod	0	0	234	1	0	1	1	1	1483										0.82		0.82												530
Severity	EDSS Change	EDSS Worsening	Dichotomized, defined as increase in EDSS score (by 1.5 steps if previous EDSS was 0, by 1 step if previous EDSS was 1–5.5 and by 0.5 steps if previous EDSS was >=6)	Multivariable survival and generalized linear model	39 predictor variables, including demographics, clinical and disability information, disease activity, and MRI data	Clinical	Multiple	CIS, RRMS, SPMS, PPMS	Fingolimod	0	0	234	1	0	1	1	1	1483										0.94		0.94												530
Severity	EDSS Change	EDSS Improvement	Dichotomized, defined as decrease in EDSS score (by 1.5 steps if EDSS was 1.5, by 1 step if EDSS was 2–6, and by 0.5 step if EDSS was >=6.5)	Multivariable survival and generalized linear model	39 predictor variables, including demographics, clinical and disability information, disease activity, and MRI data	Clinical	Multiple	CIS, RRMS, SPMS, PPMS	Fingolimod	0	0	234	1	0	1	1	1	1483										0.94		0.94												530
Disability	EDSS	EDSS Ordinal	Continuous AUC of EDSS-time curve relative to pre-DMT EDSS score [Annualized Change in Cummulative Disease Burden]	Multivariable survival and generalized linear model	39 predictor variables, including demographics, clinical and disability information, disease activity, and MRI data	Clinical	Multiple	CIS, RRMS, SPMS, PPMS	Fingolimod	0	0	234	1	0	1	1	1	1483										0.35		0.35												530
Severity	Conversion	SPMS Conversion	Dichotomized (yes/no)	Multivariable survival and generalized linear model	39 predictor variables, including demographics, clinical and disability information, disease activity, and MRI data	Clinical	Multiple	CIS, RRMS, SPMS, PPMS	Fingolimod	0	0	234	1	0	1	1	1	1483										0.27		0.27												530
Treatment-related		Treatment Discontinuation	Dichotomized (yes/no)	Multivariable survival and generalized linear model	39 predictor variables, including demographics, clinical and disability information, disease activity, and MRI data	Clinical	Multiple	CIS, RRMS, SPMS, PPMS	Fingolimod	0	0	234	1	0	1	1	1	1483										0.16		0.16												530
Relapse-related		Relapse	Dichotomized based on occurrence of new symptoms or exacerbation of existing symptoms persisting for >24h, in the absence of concurrent illness or fever, and occurring at least 30 days after a previous relapse	Multivariable survival and generalized linear model	39 predictor variables, including demographics, clinical and disability information, disease activity, and MRI data	Clinical	Multiple	CIS, RRMS, SPMS, PPMS	Natalizumab	0	0	234	1	0	1	1	1	1431										0.84		0.84												1231
Severity	EDSS Change	EDSS Worsening	Dichotomized, defined as increase in EDSS score (by 1.5 steps if previous EDSS was 0, by 1 step if previous EDSS was 1–5.5 and by 0.5 steps if previous EDSS was >=6)	Multivariable survival and generalized linear model	39 predictor variables, including demographics, clinical and disability information, disease activity, and MRI data	Clinical	Multiple	CIS, RRMS, SPMS, PPMS	Natalizumab	0	0	234	1	0	1	1	1	1431										0.94		0.94												1231
Severity	EDSS Change	EDSS Improvement	Dichotomized, defined as decrease in EDSS score (by 1.5 steps if EDSS was 1.5, by 1 step if EDSS was 2–6, and by 0.5 step if EDSS was >=6.5)	Multivariable survival and generalized linear model	39 predictor variables, including demographics, clinical and disability information, disease activity, and MRI data	Clinical	Multiple	CIS, RRMS, SPMS, PPMS	Natalizumab	0	0	234	1	0	1	1	1	1431										0.9		0.9												1231
Disability	EDSS	EDSS Ordinal	Continuous AUC of EDSS-time curve relative to pre-DMT EDSS score [Annualized Change in Cummulative Disease Burden]	Multivariable survival and generalized linear model	39 predictor variables, including demographics, clinical and disability information, disease activity, and MRI data	Clinical	Multiple	CIS, RRMS, SPMS, PPMS	Natalizumab	0	0	234	1	0	1	1	1	1431										0.39		0.39												1231
Severity	Conversion	SPMS Conversion	Dichotomized (yes/no)	Multivariable survival and generalized linear model	39 predictor variables, including demographics, clinical and disability information, disease activity, and MRI data	Clinical	Multiple	CIS, RRMS, SPMS, PPMS	Natalizumab	0	0	234	1	0	1	1	1	1431										0.06		0.06												1231
Treatment-related		Treatment Discontinuation	Dichotomized (yes/no)	Multivariable survival and generalized linear model	39 predictor variables, including demographics, clinical and disability information, disease activity, and MRI data	Clinical	Multiple	CIS, RRMS, SPMS, PPMS	Natalizumab	0	0	234	1	0	1	1	1	1431										0.02		0.02												1231
Relapse-related		Relapse	Dichotomized based on occurrence of new symptoms or exacerbation of existing symptoms persisting for >24h, in the absence of concurrent illness or fever, and occurring at least 30 days after a previous relapse	Multivariable survival and generalized linear model	39 predictor variables, including demographics, clinical and disability information, disease activity, and MRI data	Clinical	Multiple	CIS, RRMS, SPMS, PPMS	Mixoxantrone	0	0	234	1	0	1	1	1	404										0.86		0.86												217
Severity	EDSS Change	EDSS Worsening	Dichotomized, defined as increase in EDSS score (by 1.5 steps if previous EDSS was 0, by 1 step if previous EDSS was 1–5.5 and by 0.5 steps if previous EDSS was >=6)	Multivariable survival and generalized linear model	39 predictor variables, including demographics, clinical and disability information, disease activity, and MRI data	Clinical	Multiple	CIS, RRMS, SPMS, PPMS	Mixoxantrone	0	0	234	1	0	1	1	1	404										0.92		0.92												217
Severity	EDSS Change	EDSS Improvement	Dichotomized, defined as decrease in EDSS score (by 1.5 steps if EDSS was 1.5, by 1 step if EDSS was 2–6, and by 0.5 step if EDSS was >=6.5)	Multivariable survival and generalized linear model	39 predictor variables, including demographics, clinical and disability information, disease activity, and MRI data	Clinical	Multiple	CIS, RRMS, SPMS, PPMS	Mixoxantrone	0	0	234	1	0	1	1	1	404										0.94		0.94												217
Disability	EDSS	EDSS Ordinal	Continuous AUC of EDSS-time curve relative to pre-DMT EDSS score [Annualized Change in Cummulative Disease Burden]	Multivariable survival and generalized linear model	39 predictor variables, including demographics, clinical and disability information, disease activity, and MRI data	Clinical	Multiple	CIS, RRMS, SPMS, PPMS	Mixoxantrone	0	0	234	1	0	1	1	1	404										0.36		0.36												217
Severity	Conversion	SPMS Conversion	Dichotomized (yes/no)	Multivariable survival and generalized linear model	39 predictor variables, including demographics, clinical and disability information, disease activity, and MRI data	Clinical	Multiple	CIS, RRMS, SPMS, PPMS	Mixoxantrone	0	0	234	1	0	1	1	1	404										0.03		0.03												217
Treatment-related		Treatment Discontinuation	Dichotomized (yes/no)	Multivariable survival and generalized linear model	39 predictor variables, including demographics, clinical and disability information, disease activity, and MRI data	Clinical	Multiple	CIS, RRMS, SPMS, PPMS	Mixoxantrone	0	0	234	1	0	1	1	1	404										0.09		0.09												217
Severity	Conversion	SPMS Conversion	Dichotomized (yes/no)	Parametric Survival Model based on Gaussian Distribution	15 predictor variables, including demographics and clinical and MRI characteristics	Clinical	Multiple	RRMS		0	0	15	0	0	0	1	0														8825								0.84		0.84	3967
Severity	Conversion	SPMS Conversion	Dichotomized (yes/no)	Parametric Survival Model based on Gaussian Distribution	15 predictor variables, including demographics and clinical and MRI characteristics	Clinical	Multiple	RRMS		0	0	15	0	0	0	1	0														8825								0.84		0.84	176
Severity	Conversion	SPMS Conversion	Dichotomized (yes/no)	Parametric Survival Model based on Gaussian Distribution	15 predictor variables, including demographics and clinical and MRI characteristics	Clinical	Multiple	RRMS		0	0	15	0	0	0	1	0														8825								0.84		0.84	2355
Disability	Cognitive	Cognitive Function	Continuous (average of z-scores of PASAT, SDMT, CVLT, BVMT, SNST, SSOC, COWAT, WTAR)	Machine Learning, Elastic Net	All tasks, EEG and non-EEG, Cross-sectional	Clinical	Multiple	RRMS, SPMS		0	1	116766	0	1	0	1	1														71	0.28
Disability	Cognitive	Cognitive Function	Continuous (average of z-scores of PASAT, SDMT, CVLT, BVMT, SNST, SSOC, COWAT, WTAR)	Machine Learning, Elastic Net	All tasks, EEG and non-EEG, Predict month 13	Clinical	Multiple	RRMS, SPMS		0	1	116766	0	1	0	1	1														55	0.32
Disability	Cognitive	Cognitive Function	Continuous (average of z-scores of PASAT, SDMT, CVLT, BVMT, SNST, SSOC, COWAT, WTAR)	Machine Learning, Elastic Net	All tasks, EEG and non-EEG, Predict month 26	Clinical	Multiple	RRMS, SPMS		0	1	116766	0	1	0	1	1														31	-0.05
Disability	Cognitive	Cognitive Function	Continuous (average of z-scores of PASAT, SDMT, CVLT, BVMT, SNST, SSOC, COWAT, WTAR)	Machine Learning, Elastic Net	Visual 2-stimulus oddball, EEG and non-EEG, Cross-sectional	Clinical	Multiple	RRMS, SPMS		0	1	29286	0	1	0	1	1														77	0.35
Disability	Cognitive	Cognitive Function	Continuous (average of z-scores of PASAT, SDMT, CVLT, BVMT, SNST, SSOC, COWAT, WTAR)	Machine Learning, Elastic Net	Visual 2-stimulus oddball, EEG and non-EEG, Predict month 13	Clinical	Multiple	RRMS, SPMS		0	1	29286	0	1	0	1	1														61	0.44
Disability	Cognitive	Cognitive Function	Continuous (average of z-scores of PASAT, SDMT, CVLT, BVMT, SNST, SSOC, COWAT, WTAR)	Machine Learning, Elastic Net	Visual 2-stimulus oddball, EEG and non-EEG, Predict month 26	Clinical	Multiple	RRMS, SPMS		0	1	29286	0	1	0	1	1														36	0.35
Disability	Cognitive	Cognitive Function	Continuous (average of z-scores of PASAT, SDMT) [Processing Speed and Working Memory]	Machine Learning, Elastic Net	All tasks, EEG and non-EEG, Cross-sectional	Clinical	Multiple	RRMS, SPMS		0	1	116766	0	1	0	1	1														71	0.24
Disability	Cognitive	Cognitive Function	Continuous (average of z-scores of PASAT, SDMT) [Processing Speed and Working Memory]	Machine Learning, Elastic Net	All tasks, EEG and non-EEG, Predict month 13	Clinical	Multiple	RRMS, SPMS		0	1	116766	0	1	0	1	1														55	0.29
Disability	Cognitive	Cognitive Function	Continuous (average of z-scores of PASAT, SDMT) [Processing Speed and Working Memory]	Machine Learning, Elastic Net	All tasks, EEG and non-EEG, Predict month 26	Clinical	Multiple	RRMS, SPMS		0	1	116766	0	1	0	1	1														31	0.12
Disability	Cognitive	Cognitive Function	Continuous (average of z-scores of PASAT, SDMT) [Processing Speed and Working Memory]	Machine Learning, Elastic Net	Visual 2-stimulus oddball, EEG and non-EEG, Cross-sectional	Clinical	Multiple	RRMS, SPMS		0	1	29286	0	1	0	1	1														77	0.27
Disability	Cognitive	Cognitive Function	Continuous (average of z-scores of PASAT, SDMT) [Processing Speed and Working Memory]	Machine Learning, Elastic Net	Visual 2-stimulus oddball, EEG and non-EEG, Predict month 13	Clinical	Multiple	RRMS, SPMS		0	1	29286	0	1	0	1	1														61	0.39
Disability	Cognitive	Cognitive Function	Continuous (average of z-scores of PASAT, SDMT) [Processing Speed and Working Memory]	Machine Learning, Elastic Net	Visual 2-stimulus oddball, EEG and non-EEG, Predict month 26	Clinical	Multiple	RRMS, SPMS		0	1	29286	0	1	0	1	1														36	0.3
Severity	Conversion	SPMS Conversion	Dichotomized (yes/no)	Poisson Regression Analysis	12 demographic and clinical features	Clinical	Multiple	RRMS		0	0	12	0	0	0	1	0	157					0.48
Disability	DSS	Time from MS clinical onset to DSS 3	Continuous	Cox Proportional Hazards Model	Gender: Female	Clinical	Single	RRMS, SPMS, PPMS		0	1	12	0	0	0	1	0	1609									1.22			1.22
Disability	DSS	Time from MS clinical onset to DSS 3	Continuous	Cox Proportional Hazards Model	Age at MS clinical onset: 20 to <30	Clinical	Single	RRMS, SPMS, PPMS		0	1	12	0	0	0	1	0	1609									1.32			1.32
Disability	DSS	Time from MS clinical onset to DSS 3	Continuous	Cox Proportional Hazards Model	Age at MS clinical onset: 30 to <40	Clinical	Single	RRMS, SPMS, PPMS		0	1	12	0	0	0	1	0	1609									1.64			1.64
Disability	DSS	Time from MS clinical onset to DSS 3	Continuous	Cox Proportional Hazards Model	Age at MS clinical onset: 40 to <50	Clinical	Single	RRMS, SPMS, PPMS		0	1	12	0	0	0	1	0	1609									2.94			2.94
Disability	DSS	Time from MS clinical onset to DSS 3	Continuous	Cox Proportional Hazards Model	Age at MS clinical onset: >=50	Clinical	Single	RRMS, SPMS, PPMS		0	1	12	0	0	0	1	0	1609									4.28			4.28
Disability	DSS	Time from MS clinical onset to DSS 3	Continuous	Cox Proportional Hazards Model	Number of rlepases during first 2 years of MS: >=2	Clinical	Single	RRMS, SPMS, PPMS		0	1	12	0	0	0	1	0	1609									1.77			1.77
Disability	DSS	Time from MS clinical onset to DSS 3	Continuous	Cox Proportional Hazards Model	Residual deficit from the first relapse	Clinical	Single	RRMS, SPMS, PPMS		0	1	12	0	0	0	1	0	1609									2.44			2.44
Disability	DSS	Time from DSS 3 to DSS 6	Continuous	Cox Proportional Hazards Model	Gender: Female	Clinical	Single	RRMS, SPMS, PPMS		0	1	12	0	0	0	1	0	995									1.04			1.04
Disability	DSS	Time from DSS 3 to DSS 6	Continuous	Cox Proportional Hazards Model	Age at MS clinical onset: 20 to <30	Clinical	Single	RRMS, SPMS, PPMS		0	1	12	0	0	0	1	0	995									1.02			1.02
Disability	DSS	Time from DSS 3 to DSS 6	Continuous	Cox Proportional Hazards Model	Age at MS clinical onset: 30 to <40	Clinical	Single	RRMS, SPMS, PPMS		0	1	12	0	0	0	1	0	995									1.06			1.06
Disability	DSS	Time from DSS 3 to DSS 6	Continuous	Cox Proportional Hazards Model	Age at MS clinical onset: 40 to <50	Clinical	Single	RRMS, SPMS, PPMS		0	1	12	0	0	0	1	0	995									1.13			1.13
Disability	DSS	Time from DSS 3 to DSS 6	Continuous	Cox Proportional Hazards Model	Age at MS clinical onset: >=50	Clinical	Single	RRMS, SPMS, PPMS		0	1	12	0	0	0	1	0	995									1.61			1.61
Disability	DSS	Time from DSS 3 to DSS 6	Continuous	Cox Proportional Hazards Model	Number of rlepases during first 2 years of MS: >=2	Clinical	Single	RRMS, SPMS, PPMS		0	1	12	0	0	0	1	0	995									0.94			0.94
Disability	DSS	Time from DSS 3 to DSS 6	Continuous	Cox Proportional Hazards Model	Residual deficit from the first relapse	Clinical	Single	RRMS, SPMS, PPMS		0	1	12	0	0	0	1	0	995									0.72			0.72
Disability	DSS	Time from DSS 3 to DSS 6	Continuous	Cox Proportional Hazards Model	Time from MS clinical onset to DSS 3: 0 to <3	Clinical	Single	RRMS, SPMS, PPMS		0	1	12	0	0	0	1	0	995									1.1			1.1
Disability	DSS	Time from DSS 3 to DSS 6	Continuous	Cox Proportional Hazards Model	Time from MS clinical onset to DSS 3: 3 to <6	Clinical	Single	RRMS, SPMS, PPMS		0	1	12	0	0	0	1	0	995									0.95			0.95
Disability	DSS	Time from DSS 3 to DSS 6	Continuous	Cox Proportional Hazards Model	Time from MS clinical onset to DSS 3: 6 to <10	Clinical	Single	RRMS, SPMS, PPMS		0	1	12	0	0	0	1	0	995									1.16			1.16
Disability	DSS	Time from DSS 3 to DSS 6	Continuous	Cox Proportional Hazards Model	Time from MS clinical onset to DSS 3: 10 to <15	Clinical	Single	RRMS, SPMS, PPMS		0	1	12	0	0	0	1	0	995									1.32			1.32
Disability	DSS	Time from DSS 3 to DSS 6	Continuous	Cox Proportional Hazards Model	Conversion to secondary progression at DSS 3 or before	Clinical	Single	RRMS, SPMS, PPMS		0	1	12	0	0	0	1	0	995									1.62			1.62
Severity	Scales	Multiple Sclerosis Severity Score (MSSS)	Continuous	Linear Regression	Clinical-genotype model (69 SNPs and 3 clinical variables)	Genes	Multiple	RRMS, SPMS, PPMS		0	1	216	0	0	0	1	0	605			0.088
Severity	EDSS Change	Time to Reach EDSS	Continuous, time to reach EDSS 6	Cox Regression	Clinical-genotype model (69 SNPs and 3 clinical variables)	Genes	Single	RRMS, SPMS, PPMS		0	1	216	0	0	0	1	0	605			0.02
Severity	Scales	Multiple Sclerosis Severity Score (MSSS)	Dichotomized at MSSS of 2.5	Logistic Regression	Clinical-genotype model (69 SNPs and 3 clinical variables)	Genes	Multiple	RRMS, SPMS, PPMS		0	1	216	0	0	0	1	0	605			0.219										605									0.78	0.78
Relapse-related		Relapse	Dichotomized based on participants' responses to a survey question as to whether or not the participant had a relapse in the past 6 months. NARCOMS definition was provided to participants: "development of new symptoms or worsening of old symptoms that lasts longer than 48 h" that occurs at least 30 days after a previous relapse.	Logistic Regression	Symptoms Worsening (Y/N)	Clinical	Single	RRMS		0	0	14	1	0	1	1	0	2605					<0.0001			1.22				1.22
Relapse-related		Relapse	Dichotomized based on participants' responses to a survey question as to whether or not the participant had a relapse in the past 6 months. NARCOMS definition was provided to participants: "development of new symptoms or worsening of old symptoms that lasts longer than 48 h" that occurs at least 30 days after a previous relapse.	Logistic Regression	Symptoms Worsening (Y/N)	Clinical	Single	RRMS		0	0	14	1	0	1	1	0	1687					<0.0001			1.29				1.29
Relapse-related		Relapse	Dichotomized based on participants' responses to a survey question as to whether or not the participant had a relapse in the past 6 months. NARCOMS definition was provided to participants: "development of new symptoms or worsening of old symptoms that lasts longer than 48 h" that occurs at least 30 days after a previous relapse.	Logistic Regression	Symptoms Worsening (Y/N)	Clinical	Single	RRMS		0	0	14	1	0	1	1	0	918					0.113			1.1				1.1
Relapse-related		Relapse	Dichotomized based on participants' responses to a survey question as to whether or not the participant had a relapse in the past 12 months. NARCOMS definition was provided to participants: "development of new symptoms or worsening of old symptoms that lasts longer than 48 h" that occurs at least 30 days after a previous relapse.	Logistic Regression	Symptoms Worsening (Y/N)	Clinical	Single	RRMS		0	0	14	1	0	1	1	0	2605					<0.0001			1.26				1.26
Relapse-related		Relapse	Dichotomized based on participants' responses to a survey question as to whether or not the participant had a relapse in the past 12 months. NARCOMS definition was provided to participants: "development of new symptoms or worsening of old symptoms that lasts longer than 48 h" that occurs at least 30 days after a previous relapse.	Logistic Regression	Symptoms Worsening (Y/N)	Clinical	Single	RRMS		0	0	14	1	0	1	1	0	1687					<0.0001			1.35				1.35
Relapse-related		Relapse	Dichotomized based on participants' responses to a survey question as to whether or not the participant had a relapse in the past 12 months. NARCOMS definition was provided to participants: "development of new symptoms or worsening of old symptoms that lasts longer than 48 h" that occurs at least 30 days after a previous relapse.	Logistic Regression	Symptoms Worsening (Y/N)	Clinical	Single	RRMS		0	0	14	1	0	1	1	0	918					0.17			1.1				1.1
Relapse-related		Relapse	Dichotomized based on participants' responses to a survey question as to whether or not the participant had a relapse in the past 6 months. NARCOMS definition was provided to participants: "development of new symptoms or worsening of old symptoms that lasts longer than 48 h" that occurs at least 30 days after a previous relapse.	Logistic Regression	Average Performance Scales score	Clinical	Single	RRMS		0	0	14	1	0	1	1	0	2605					<0.0001			1.27				1.27
Relapse-related		Relapse	Dichotomized based on participants' responses to a survey question as to whether or not the participant had a relapse in the past 6 months. NARCOMS definition was provided to participants: "development of new symptoms or worsening of old symptoms that lasts longer than 48 h" that occurs at least 30 days after a previous relapse.	Logistic Regression	Average Performance Scales score	Clinical	Single	RRMS		0	0	14	1	0	1	1	0	1687					<0.0001			1.37				1.37
Relapse-related		Relapse	Dichotomized based on participants' responses to a survey question as to whether or not the participant had a relapse in the past 6 months. NARCOMS definition was provided to participants: "development of new symptoms or worsening of old symptoms that lasts longer than 48 h" that occurs at least 30 days after a previous relapse.	Logistic Regression	Average Performance Scales score	Clinical	Single	RRMS		0	0	14	1	0	1	1	0	918					0.002			1.13				1.13
Relapse-related		Relapse	Dichotomized based on participants' responses to a survey question as to whether or not the participant had a relapse in the past 12 months. NARCOMS definition was provided to participants: "development of new symptoms or worsening of old symptoms that lasts longer than 48 h" that occurs at least 30 days after a previous relapse.	Logistic Regression	Average Performance Scales score	Clinical	Single	RRMS		0	0	14	1	0	1	1	0	2605					<0.0001			1.26				1.26
Relapse-related		Relapse	Dichotomized based on participants' responses to a survey question as to whether or not the participant had a relapse in the past 12 months. NARCOMS definition was provided to participants: "development of new symptoms or worsening of old symptoms that lasts longer than 48 h" that occurs at least 30 days after a previous relapse.	Logistic Regression	Average Performance Scales score	Clinical	Single	RRMS		0	0	14	1	0	1	1	0	1687					<0.0001			1.33				1.33
Relapse-related		Relapse	Dichotomized based on participants' responses to a survey question as to whether or not the participant had a relapse in the past 12 months. NARCOMS definition was provided to participants: "development of new symptoms or worsening of old symptoms that lasts longer than 48 h" that occurs at least 30 days after a previous relapse.	Logistic Regression	Average Performance Scales score	Clinical	Single	RRMS		0	0	14	1	0	1	1	0	918					0.0002			1.18				1.18
Patient Reported Outcome (PRO)		Patient-Determined Disease Steps (PDDS)	Dichotomized, defined as at least 1-point increase in Patient Determined Disease Steps (PDDS), a validated nine-point self-report instrument ranging from 0=normal to 8=bedridden, between two consecutive updates.	Logistic Regression	Symptoms Worsening (Y/N)	Clinical	Single	RRMS		0	0	14	1	0	1	1	0	2605					0.001
Patient Reported Outcome (PRO)		Patient-Determined Disease Steps (PDDS)	Dichotomized, defined as at least 1-point increase in Patient Determined Disease Steps (PDDS), a validated nine-point self-report instrument ranging from 0=normal to 8=bedridden, between two consecutive updates.	Logistic Regression	Symptoms Worsening (Y/N)	Clinical	Single	RRMS		0	0	14	1	0	1	1	0	1687					<0.0001
Patient Reported Outcome (PRO)		Patient-Determined Disease Steps (PDDS)	Dichotomized, defined as at least 1-point increase in Patient Determined Disease Steps (PDDS), a validated nine-point self-report instrument ranging from 0=normal to 8=bedridden, between two consecutive updates.	Logistic Regression	Symptoms Worsening (Y/N)	Clinical	Single	RRMS		0	0	14	1	0	1	1	0	918					0.978
Patient Reported Outcome (PRO)		Patient-Determined Disease Steps (PDDS)	Dichotomized, defined as at least 1-point increase in Patient Determined Disease Steps (PDDS), a validated nine-point self-report instrument ranging from 0=normal to 8=bedridden, between two consecutive updates.	Logistic Regression	Average Performance Scales score	Clinical	Single	RRMS		0	0	14	1	0	1	1	0	2605					<0.0001
Patient Reported Outcome (PRO)		Patient-Determined Disease Steps (PDDS)	Dichotomized, defined as at least 1-point increase in Patient Determined Disease Steps (PDDS), a validated nine-point self-report instrument ranging from 0=normal to 8=bedridden, between two consecutive updates.	Logistic Regression	Average Performance Scales score	Clinical	Single	RRMS		0	0	14	1	0	1	1	0	1687					<0.0001
Patient Reported Outcome (PRO)		Patient-Determined Disease Steps (PDDS)	Dichotomized, defined as at least 1-point increase in Patient Determined Disease Steps (PDDS), a validated nine-point self-report instrument ranging from 0=normal to 8=bedridden, between two consecutive updates.	Logistic Regression	Average Performance Scales score	Clinical	Single	RRMS		0	0	14	1	0	1	1	0	918					0.204
Treatment-related		Treatment Response	Dichotomized with responders having had no relapses and no change in EDSS over a 2 year follow-up period	Hierarchical Clustering	526 immune-regulated genes	Genes	Multiple	RRMS	IFNbeta	0	0	526	0	0	0	1	0	9					<0.05
Treatment-related		Treatment Response	Dichotomized with responders having had no relapses and no change in EDSS over a 2 year follow-up period	Hierarchical Clustering	JAK1 only	Genes	Single	RRMS	IFNbeta	0	0	526	0	0	0	1	0																									9					0.01
Treatment-related		Treatment Response	Dichotomized with responders having had no relapses and no change in EDSS over a 2 year follow-up period	Hierarchical Clustering	IFNAR2 only	Genes	Single	RRMS	IFNbeta	0	0	526	0	0	0	1	0																									9					0.028
Treatment-related		Treatment Response	Dichotomized with responders having had no relapses and no change in EDSS over a 2 year follow-up period	Hierarchical Clustering	SKI only	Genes	Single	RRMS	IFNbeta	0	0	526	0	0	0	1	0																									9					0.045
Patient Reported Outcome (PRO)		Work and Social Adjustment Scale (WSAS)	Continuous Work and Social Adjustment Scale (WSAS), measuring how much an identified illness (i.e. MS) impairs a person's work, home management, social and leisure activities, and relationships.	Hierarchical Multiple Regression	Unhelpful beliefs about emotions (BES)	Clinical	Single	RRMS, SPMS, PPMS		0	0	40	1	0	0	1	0	94		0.03			>=0.05
Patient Reported Outcome (PRO)		Work and Social Adjustment Scale (WSAS)	Continuous Work and Social Adjustment Scale (WSAS), measuring how much an identified illness (i.e. MS) impairs a person's work, home management, social and leisure activities, and relationships.	Hierarchical Multiple Regression	Unhelpful beliefs about self (PVS)	Clinical	Single	RRMS, SPMS, PPMS		0	0	40	1	0	0	1	0	94		0.1			>=0.05
Patient Reported Outcome (PRO)		Work and Social Adjustment Scale (WSAS)	Continuous Work and Social Adjustment Scale (WSAS), measuring how much an identified illness (i.e. MS) impairs a person's work, home management, social and leisure activities, and relationships.	Hierarchical Multiple Regression	Acceptance of MS (ACHC)	Clinical	Single	RRMS, SPMS, PPMS		0	0	40	1	0	0	1	0	94		-0.17			>=0.05
Patient Reported Outcome (PRO)		Work and Social Adjustment Scale (WSAS)	Continuous Work and Social Adjustment Scale (WSAS), measuring how much an identified illness (i.e. MS) impairs a person's work, home management, social and leisure activities, and relationships.	Hierarchical Multiple Regression	Total cognitive subscales	Clinical	Single	RRMS, SPMS, PPMS		0	0	40	1	0	0	1	0	94		0.23			>=0.05
Patient Reported Outcome (PRO)		Work and Social Adjustment Scale (WSAS)	Continuous Work and Social Adjustment Scale (WSAS), measuring how much an identified illness (i.e. MS) impairs a person's work, home management, social and leisure activities, and relationships.	Hierarchical Multiple Regression	Fear avoidance	Clinical	Single	RRMS, SPMS, PPMS		0	0	40	1	0	0	1	0	94		0.17			>=0.05
Patient Reported Outcome (PRO)		Work and Social Adjustment Scale (WSAS)	Continuous Work and Social Adjustment Scale (WSAS), measuring how much an identified illness (i.e. MS) impairs a person's work, home management, social and leisure activities, and relationships.	Hierarchical Multiple Regression	Damaging beliefs	Clinical	Single	RRMS, SPMS, PPMS		0	0	40	1	0	0	1	0	94		0.19			>=0.05
Patient Reported Outcome (PRO)		Work and Social Adjustment Scale (WSAS)	Continuous Work and Social Adjustment Scale (WSAS), measuring how much an identified illness (i.e. MS) impairs a person's work, home management, social and leisure activities, and relationships.	Hierarchical Multiple Regression	Catastrophising	Clinical	Single	RRMS, SPMS, PPMS		0	0	40	1	0	0	1	0	94		0.09			>=0.05
Patient Reported Outcome (PRO)		Work and Social Adjustment Scale (WSAS)	Continuous Work and Social Adjustment Scale (WSAS), measuring how much an identified illness (i.e. MS) impairs a person's work, home management, social and leisure activities, and relationships.	Hierarchical Multiple Regression	Symptom focusing	Clinical	Single	RRMS, SPMS, PPMS		0	0	40	1	0	0	1	0	94		0.21			<0.05
Patient Reported Outcome (PRO)		Work and Social Adjustment Scale (WSAS)	Continuous Work and Social Adjustment Scale (WSAS), measuring how much an identified illness (i.e. MS) impairs a person's work, home management, social and leisure activities, and relationships.	Hierarchical Multiple Regression	Embarrassment avoidance	Clinical	Single	RRMS, SPMS, PPMS		0	0	40	1	0	0	1	0	94		0.28			<0.01
Patient Reported Outcome (PRO)		Work and Social Adjustment Scale (WSAS)	Continuous Work and Social Adjustment Scale (WSAS), measuring how much an identified illness (i.e. MS) impairs a person's work, home management, social and leisure activities, and relationships.	Hierarchical Multiple Regression	Total behavioural subscales	Clinical	Single	RRMS, SPMS, PPMS		0	0	40	1	0	0	1	0	94		0.44			<0.01
Patient Reported Outcome (PRO)		Work and Social Adjustment Scale (WSAS)	Continuous Work and Social Adjustment Scale (WSAS), measuring how much an identified illness (i.e. MS) impairs a person's work, home management, social and leisure activities, and relationships.	Hierarchical Multiple Regression	All-or-nothing	Clinical	Single	RRMS, SPMS, PPMS		0	0	40	1	0	0	1	0	94		0.32			<0.01
Patient Reported Outcome (PRO)		Work and Social Adjustment Scale (WSAS)	Continuous Work and Social Adjustment Scale (WSAS), measuring how much an identified illness (i.e. MS) impairs a person's work, home management, social and leisure activities, and relationships.	Hierarchical Multiple Regression	Avoidance/rest	Clinical	Single	RRMS, SPMS, PPMS		0	0	40	1	0	0	1	0	94		0.42			<0.01
Patient Reported Outcome (PRO)		Work and Social Adjustment Scale (WSAS)	Continuous Work and Social Adjustment Scale (WSAS), measuring how much an identified illness (i.e. MS) impairs a person's work, home management, social and leisure activities, and relationships.	Hierarchical Multiple Regression	Timeline	Clinical	Single	RRMS, SPMS, PPMS		0	0	40	1	0	0	1	0	94		-0.12			>=0.05
Patient Reported Outcome (PRO)		Work and Social Adjustment Scale (WSAS)	Continuous Work and Social Adjustment Scale (WSAS), measuring how much an identified illness (i.e. MS) impairs a person's work, home management, social and leisure activities, and relationships.	Hierarchical Multiple Regression	Personal control	Clinical	Single	RRMS, SPMS, PPMS		0	0	40	1	0	0	1	0	94		0.07			>=0.05
Patient Reported Outcome (PRO)		Work and Social Adjustment Scale (WSAS)	Continuous Work and Social Adjustment Scale (WSAS), measuring how much an identified illness (i.e. MS) impairs a person's work, home management, social and leisure activities, and relationships.	Hierarchical Multiple Regression	Treatment control	Clinical	Single	RRMS, SPMS, PPMS		0	0	40	1	0	0	1	0	94		0.06			>=0.05
Patient Reported Outcome (PRO)		Work and Social Adjustment Scale (WSAS)	Continuous Work and Social Adjustment Scale (WSAS), measuring how much an identified illness (i.e. MS) impairs a person's work, home management, social and leisure activities, and relationships.	Hierarchical Multiple Regression	Illness identity	Clinical	Single	RRMS, SPMS, PPMS		0	0	40	1	0	0	1	0	94		0.48			<0.01
Patient Reported Outcome (PRO)		Work and Social Adjustment Scale (WSAS)	Continuous Work and Social Adjustment Scale (WSAS), measuring how much an identified illness (i.e. MS) impairs a person's work, home management, social and leisure activities, and relationships.	Hierarchical Multiple Regression	Concern	Clinical	Single	RRMS, SPMS, PPMS		0	0	40	1	0	0	1	0	94		0.2			>=0.05
Patient Reported Outcome (PRO)		Work and Social Adjustment Scale (WSAS)	Continuous Work and Social Adjustment Scale (WSAS), measuring how much an identified illness (i.e. MS) impairs a person's work, home management, social and leisure activities, and relationships.	Hierarchical Multiple Regression	Coherence	Clinical	Single	RRMS, SPMS, PPMS		0	0	40	1	0	0	1	0	94		-0.12			>=0.05
Patient Reported Outcome (PRO)		Work and Social Adjustment Scale (WSAS)	Continuous Work and Social Adjustment Scale (WSAS), measuring how much an identified illness (i.e. MS) impairs a person's work, home management, social and leisure activities, and relationships.	Hierarchical Multiple Regression	Emotional response	Clinical	Single	RRMS, SPMS, PPMS		0	0	40	1	0	0	1	0	94		0.31			<0.01
Patient Reported Outcome (PRO)		General Health Questionnaire-12 (GHQ)	Continuous General Health Questionnaire-12 (GHQ) measures psychological distress in people in community and medical settings.	Hierarchical Multiple Regression	Unhelpful beliefs about emotions (BES)	Clinical	Single	RRMS, SPMS, PPMS		0	0	40	1	0	0	1	0	94		0.33			<0.01
Patient Reported Outcome (PRO)		General Health Questionnaire-12 (GHQ)	Continuous General Health Questionnaire-12 (GHQ) measures psychological distress in people in community and medical settings.	Hierarchical Multiple Regression	Unhelpful beliefs about self (PVS)	Clinical	Single	RRMS, SPMS, PPMS		0	0	40	1	0	0	1	0	94		0.51			<0.01
Patient Reported Outcome (PRO)		General Health Questionnaire-12 (GHQ)	Continuous General Health Questionnaire-12 (GHQ) measures psychological distress in people in community and medical settings.	Hierarchical Multiple Regression	Acceptance of MS (ACHC)	Clinical	Single	RRMS, SPMS, PPMS		0	0	40	1	0	0	1	0	94		-0.4			<0.01
Patient Reported Outcome (PRO)		General Health Questionnaire-12 (GHQ)	Continuous General Health Questionnaire-12 (GHQ) measures psychological distress in people in community and medical settings.	Hierarchical Multiple Regression	Total cognitive subscales	Clinical	Single	RRMS, SPMS, PPMS		0	0	40	1	0	0	1	0	94		0.45			<0.01
Patient Reported Outcome (PRO)		General Health Questionnaire-12 (GHQ)	Continuous General Health Questionnaire-12 (GHQ) measures psychological distress in people in community and medical settings.	Hierarchical Multiple Regression	Fear avoidance	Clinical	Single	RRMS, SPMS, PPMS		0	0	40	1	0	0	1	0	94		0.11			>=0.05
Patient Reported Outcome (PRO)		General Health Questionnaire-12 (GHQ)	Continuous General Health Questionnaire-12 (GHQ) measures psychological distress in people in community and medical settings.	Hierarchical Multiple Regression	Damaging beliefs	Clinical	Single	RRMS, SPMS, PPMS		0	0	40	1	0	0	1	0	94		0.21			<0.05
Patient Reported Outcome (PRO)		General Health Questionnaire-12 (GHQ)	Continuous General Health Questionnaire-12 (GHQ) measures psychological distress in people in community and medical settings.	Hierarchical Multiple Regression	Catastrophising	Clinical	Single	RRMS, SPMS, PPMS		0	0	40	1	0	0	1	0	94		0.38			<0.01
Patient Reported Outcome (PRO)		General Health Questionnaire-12 (GHQ)	Continuous General Health Questionnaire-12 (GHQ) measures psychological distress in people in community and medical settings.	Hierarchical Multiple Regression	Symptom focusing	Clinical	Single	RRMS, SPMS, PPMS		0	0	40	1	0	0	1	0	94		0.38			<0.01
Patient Reported Outcome (PRO)		General Health Questionnaire-12 (GHQ)	Continuous General Health Questionnaire-12 (GHQ) measures psychological distress in people in community and medical settings.	Hierarchical Multiple Regression	Embarrassment avoidance	Clinical	Single	RRMS, SPMS, PPMS		0	0	40	1	0	0	1	0	94		0.44			<0.01
Patient Reported Outcome (PRO)		General Health Questionnaire-12 (GHQ)	Continuous General Health Questionnaire-12 (GHQ) measures psychological distress in people in community and medical settings.	Hierarchical Multiple Regression	Total behavioural subscales	Clinical	Single	RRMS, SPMS, PPMS		0	0	40	1	0	0	1	0	94		0.09			>=0.05
Patient Reported Outcome (PRO)		General Health Questionnaire-12 (GHQ)	Continuous General Health Questionnaire-12 (GHQ) measures psychological distress in people in community and medical settings.	Hierarchical Multiple Regression	All-or-nothing	Clinical	Single	RRMS, SPMS, PPMS		0	0	40	1	0	0	1	0	94		0.16			>=0.05
Patient Reported Outcome (PRO)		General Health Questionnaire-12 (GHQ)	Continuous General Health Questionnaire-12 (GHQ) measures psychological distress in people in community and medical settings.	Hierarchical Multiple Regression	Avoidance/rest	Clinical	Single	RRMS, SPMS, PPMS		0	0	40	1	0	0	1	0	94		0.02			>=0.05
Patient Reported Outcome (PRO)		General Health Questionnaire-12 (GHQ)	Continuous General Health Questionnaire-12 (GHQ) measures psychological distress in people in community and medical settings.	Hierarchical Multiple Regression	Consequences	Clinical	Single	RRMS, SPMS, PPMS		0	0	40	1	0	0	1	0	94		0.25			<0.05
Patient Reported Outcome (PRO)		General Health Questionnaire-12 (GHQ)	Continuous General Health Questionnaire-12 (GHQ) measures psychological distress in people in community and medical settings.	Hierarchical Multiple Regression	Timeline	Clinical	Single	RRMS, SPMS, PPMS		0	0	40	1	0	0	1	0	94		0.15			>=0.05
Patient Reported Outcome (PRO)		General Health Questionnaire-12 (GHQ)	Continuous General Health Questionnaire-12 (GHQ) measures psychological distress in people in community and medical settings.	Hierarchical Multiple Regression	Personal control	Clinical	Single	RRMS, SPMS, PPMS		0	0	40	1	0	0	1	0	94		0.2			>=0.05
Patient Reported Outcome (PRO)		General Health Questionnaire-12 (GHQ)	Continuous General Health Questionnaire-12 (GHQ) measures psychological distress in people in community and medical settings.	Hierarchical Multiple Regression	Treatment control	Clinical	Single	RRMS, SPMS, PPMS		0	0	40	1	0	0	1	0	94		0			>=0.05
Patient Reported Outcome (PRO)		General Health Questionnaire-12 (GHQ)	Continuous General Health Questionnaire-12 (GHQ) measures psychological distress in people in community and medical settings.	Hierarchical Multiple Regression	Illness identity	Clinical	Single	RRMS, SPMS, PPMS		0	0	40	1	0	0	1	0	94		-0.08			>=0.05
Patient Reported Outcome (PRO)		General Health Questionnaire-12 (GHQ)	Continuous General Health Questionnaire-12 (GHQ) measures psychological distress in people in community and medical settings.	Hierarchical Multiple Regression	Concern	Clinical	Single	RRMS, SPMS, PPMS		0	0	40	1	0	0	1	0	94		0.37			<0.01
Patient Reported Outcome (PRO)		General Health Questionnaire-12 (GHQ)	Continuous General Health Questionnaire-12 (GHQ) measures psychological distress in people in community and medical settings.	Hierarchical Multiple Regression	Coherence	Clinical	Single	RRMS, SPMS, PPMS		0	0	40	1	0	0	1	0	94		0.28			<0.01
Treatment-related		Treatment Response	Dichotomized as evidence-of-disease activity (EDA) and no-evidence-of-disease activity (NEDA), defined as lack of a relapse, lack of new T2 lesions, and new contrast-enhancing lesions (CEL), and no confirmed disease progression.	CombiROC	Combo I (5 selected lipid mediators)	Blood biomarkers	Multiple	RRMS	Standardised frankincense extract (SFE)	0	1	44	0	1	1	1	0	28											0.917	0.917
Treatment-related		Treatment Response	Dichotomized as evidence-of-disease activity (EDA) and no-evidence-of-disease activity (NEDA), defined as lack of a relapse, lack of new T2 lesions, and new contrast-enhancing lesions (CEL), and no confirmed disease progression.	CombiROC	Combo II (6 selected lipid mediators)	Blood biomarkers	Multiple	RRMS	Standardised frankincense extract (SFE)	0	1	44	0	1	1	1	0	28											0.958	0.958
Treatment-related		Treatment Response	Dichotomized as evidence-of-disease activity (EDA) and no-evidence-of-disease activity (NEDA), defined as lack of a relapse, lack of new T2 lesions, and new contrast-enhancing lesions (CEL), and no confirmed disease progression.	CombiROC	Combo III (6 selected lipid mediators)	Blood biomarkers	Multiple	RRMS	Standardised frankincense extract (SFE)	0	1	44	0	1	1	1	0	28											0.922	0.922
Treatment-related		Treatment Response	Dichotomized as evidence-of-disease activity (EDA) and no-evidence-of-disease activity (NEDA), defined as lack of a relapse, lack of new T2 lesions, and new contrast-enhancing lesions (CEL), and no confirmed disease progression.	CombiROC	Combo IV (7 selected lipid mediators)	Blood biomarkers	Multiple	RRMS	Standardised frankincense extract (SFE)	0	1	44	0	1	1	1	0	28											0.938	0.938
Treatment-related		Treatment Response	Dichotomized as responders and non-responders with cutoff EDDS increase >= 1 over time	Meta-regression	newT2>=1 (pooled)	MRI	Single	RRMS	IFNbeta or Glatiramer Acetate	0	0	16	0	0	0	0	0	764										0.778		0.778
Treatment-related		Treatment Response	Dichotomized as responders and non-responders with cutoff EDDS increase >= 1 over time	Meta-regression	newT2>=2 (pooled)	MRI	Single	RRMS	IFNbeta or Glatiramer Acetate	0	0	16	0	0	0	0	0	764										0.73		0.73
Treatment-related		Treatment Response	Dichotomized as responders and non-responders with cutoff EDDS increase >= 1 over time	Meta-regression	RIO score >= 2 (pooled)	MRI	Single	RRMS	IFNbeta or Glatiramer Acetate	0	0	16	0	0	0	0	0	379										0.701		0.701
Disability	Gait-based	Walking Capacity	Continuous, 6-minute walk test (6MWT) records maximum distance a person can walk in 6 minutes	Multiple Linear Regression	MS severity, Age, Gender, Weight, Emotional/cognitive cluster, Physical cluster, Motor cluster	Clinical	Multiple	CIS, RRMS, SPMS, PPMS, PRMS		0	0	52	0	0	0	1	0	188			0.75		<0.0001
Patient Reported Outcome (PRO)		Perceived Health Perception	Continuous, Euro Quality of Life Visual Analogue Scale (EQ-VAS) provides overall health of participant on self-reported 1-100 VAS scale	Multiple Linear Regression	MS severity, Age, Gender, Weight, Emotional/cognitive cluster, Physical cluster, Motor cluster	Clinical	Multiple	CIS, RRMS, SPMS, PPMS, PRMS		0	0	52	0	0	0	1	0	188			0.5		<0.0001
Patient Reported Outcome (PRO)		Illness intrusiveness Questionnaire	Continuous, measures how much illness interferes with different life domains on scale 13-91	Multiple Linear Regression	MS severity, Age, Gender, Weight, Emotional/cognitive cluster, Physical cluster, Motor cluster	Clinical	Multiple	CIS, RRMS, SPMS, PPMS, PRMS		0	0	52	0	0	0	1	0	188			0.6		<0.0001
Patient Reported Outcome (PRO)		Quality of Life	Continuous, Person Generated Index (PGI) is used to capture life domains affected by MS on scale 0-100	Multiple Linear Regression	MS severity, Age, Gender, Weight, Emotional/cognitive cluster, Physical cluster, Motor cluster	Clinical	Multiple	CIS, RRMS, SPMS, PPMS, PRMS		0	0	52	0	0	0	1	0	188			0.43		<0.0001
Severity	Conversion	CDMS Conversion	Dichotomized, conversion from CIS to MS at year 1 defined as the occurrence of a second clinical attack attributable to demyelination of more than 24 hours in duration and at least 4 weeks from the initial attack	SVM	4 clinical features + 8 lesion features	Clinical	Multiple	CIS		0	0	24	0	0	0	1	0														74								0.714		0.714
Severity	Conversion	CDMS Conversion	Dichotomized, conversion from CIS to MS at year 3 defined as the occurrence of a second clinical attack attributable to demyelination of more than 24 hours in duration and at least 4 weeks from the initial attack	SVM	4 clinical features + 8 lesion features	Clinical	Multiple	CIS		0	0	24	0	0	0	1	0														74								0.68		0.68
Disability	EDSS	EDSS Dichotomized	Dichotomized, EDSS scores at 3rd visit distributed into 7 roughly equally sized groups	Logistic Regression	Early change EDSS	Clinical	Single	PPMS, SPMS		0	0	10	1	0	0	1	0	181			0.38		<0.001
Disability	EDSS	EDSS Dichotomized	Dichotomized, EDSS scores at 3rd visit distributed into 7 roughly equally sized groups	Logistic Regression	Early change T25FW	Clinical	Single	PPMS, SPMS		0	0	10	1	0	0	1	0	181			0.27		<0.001
Disability	EDSS	EDSS Dichotomized	Dichotomized, EDSS scores at 3rd visit distributed into 7 roughly equally sized groups	Logistic Regression	Early change 9HPT	Clinical	Single	PPMS, SPMS		0	0	10	1	0	0	1	0	181			0.22		0.099
Disability	EDSS	EDSS Dichotomized	Dichotomized, EDSS scores at 3rd visit distributed into 7 roughly equally sized groups	Logistic Regression	Early change GNDS (Guy's Neurological Disability Scale)	Clinical	Single	PPMS, SPMS		0	0	10	1	0	0	1	0	181			0.24		0.02
Disability	EDSS	EDSS Dichotomized	Dichotomized, EDSS scores at 3rd visit distributed into 7 roughly equally sized groups	Logistic Regression	Early change EDSS and early change T25FW	Clinical	Multiple	PPMS, SPMS		0	0	10	1	0	0	1	0	181			0.4		<0.001
Disability	EDSS	EDSS Dichotomized	Dichotomized, EDSS scores at 3rd visit distributed into 7 roughly equally sized groups	Logistic Regression	Early change EDSS and early change 9HPT	Clinical	Multiple	PPMS, SPMS		0	0	10	1	0	0	1	0	181			0.38		<0.001
Disability	EDSS	EDSS Dichotomized	Dichotomized, EDSS scores at 3rd visit distributed into 7 roughly equally sized groups	Logistic Regression	Early change EDSS and early change GNDS	Clinical	Multiple	PPMS, SPMS		0	0	10	1	0	0	1	0	181			0.39		<0.001
Disability	EDSS	EDSS Dichotomized	Dichotomized, EDSS scores at 3rd visit distributed into 7 roughly equally sized groups	Logistic Regression	Early change T25FW and early change 9HPT	Clinical	Multiple	PPMS, SPMS		0	0	10	1	0	0	1	0	181			0.28		0.001
Disability	EDSS	EDSS Dichotomized	Dichotomized, EDSS scores at 3rd visit distributed into 7 roughly equally sized groups	Logistic Regression	Early change T25FW and early change GNDS	Clinical	Multiple	PPMS, SPMS		0	0	10	1	0	0	1	0	181			0.29		0.001
Disability	EDSS	EDSS Dichotomized	Dichotomized, EDSS scores at 3rd visit distributed into 7 roughly equally sized groups	Logistic Regression	Early change GNDS and early change 9HPT	Clinical	Multiple	PPMS, SPMS		0	0	10	1	0	0	1	0	181			0.25		0.025
Patient Reported Outcome (PRO)	Other	MSIS-29	Continuous, physical subscale score of MS Impact Scale (MSIS-29) on scale 1-100 at year 2 follow-up	Linear Regression	MSIS physical score at baseline	Clinical	Single	CIS, RRMS, SPMS, PPMS		0	0	19	1	0	0	1	0	155			0.65		<0.001																			56	0.92
Patient Reported Outcome (PRO)	Other	MSIS-29	Continuous, physical subscale score of MS Impact Scale (MSIS-29) on scale 1-100 at year 2 follow-up	Linear Regression	MSIS physical proxy at 2-year follow-up	Clinical	Single	CIS, RRMS, SPMS, PPMS		0	0	19	1	0	0	1	0	127			0.74		<0.001
Treatment-related	Other	Treatment Response	Dichotomized as "stable" responders and disease "active," where disease activity included clinical relapses (i.e. new or recurrent neurological symptoms, not associated with fever or infection, lasting at least 24 hours after onset, and accompanied by new objective neurological findings) and/or radiological progression/activity based on MRI (i.e. appearance of new or enlarging hyperintense lesion…	Not Specified	CD8+ T cells	Blood biomarkers	Single	RRMS	dimethyl fumarate (DMF)	1	0	9	0	0	0	1	0	91					0.0001						0.767	0.767
Treatment-related	Other	Treatment Response	Dichotomized as "stable" responders and disease "active," where disease activity included clinical relapses (i.e. new or recurrent neurological symptoms, not associated with fever or infection, lasting at least 24 hours after onset, and accompanied by new objective neurological findings) and/or radiological progression/activity based on MRI (i.e. appearance of new or enlarging hyperintense lesion…	Not Specified	Lymphocytes	Blood biomarkers	Single	RRMS	dimethyl fumarate (DMF)	1	0	9	0	0	0	1	0	91					0.006						0.711	0.711
Treatment-related	Other	Treatment Response	Dichotomized as "stable" responders and disease "active," where disease activity included clinical relapses (i.e. new or recurrent neurological symptoms, not associated with fever or infection, lasting at least 24 hours after onset, and accompanied by new objective neurological findings) and/or radiological progression/activity based on MRI (i.e. appearance of new or enlarging hyperintense lesion…	Not Specified	CD19+ B cells	Blood biomarkers	Single	RRMS	dimethyl fumarate (DMF)	1	0	9	0	0	0	1	0	91					0.012						0.689	0.689
Other	Other	Urodynamic Risk Factors	Dichotomized into four ordered levels 0 (none of the four risk factors listed above present), 1 (one risk factor present), 2 (two risk factors present), and 3 (three or four risk factors present)	Proportional Odds Cumulative Logit Model	EDSS	Clinical	Single	RRMS, PMS		0	0	5	0	0	0	1	0	141					0.02			1.34				1.34
Other	Other	Urodynamic Risk Factors	Dichotomized into four ordered levels 0 (none of the four risk factors listed above present), 1 (one risk factor present), 2 (two risk factors present), and 3 (three or four risk factors present)	Proportional Odds Cumulative Logit Model	Age (years)	Clinical	Single	RRMS, PMS		0	0	5	0	0	0	1	0	141					0.31			0.98
Other	Other	Urodynamic Risk Factors	Dichotomized into four ordered levels 0 (none of the four risk factors listed above present), 1 (one risk factor present), 2 (two risk factors present), and 3 (three or four risk factors present)	Proportional Odds Cumulative Logit Model	Sex (male vs female)	Clinical	Single	RRMS, PMS		0	0	5	0	0	0	1	0	141					0.22			1.61
Other	Other	Urodynamic Risk Factors	Dichotomized into four ordered levels 0 (none of the four risk factors listed above present), 1 (one risk factor present), 2 (two risk factors present), and 3 (three or four risk factors present)	Proportional Odds Cumulative Logit Model	MS disease course (progressive vs relapsing)	Clinical	Single	RRMS, PMS		0	0	5	0	0	0	1	0	141					0.13			1.95
Other	Other	Urodynamic Risk Factors	Dichotomized into four ordered levels 0 (none of the four risk factors listed above present), 1 (one risk factor present), 2 (two risk factors present), and 3 (three or four risk factors present)	Proportional Odds Cumulative Logit Model	MS disease duration (years)	Clinical	Single	RRMS, PMS		0	0	5	0	0	0	1	0	141					0.98			1
Patient Reported Outcome (PRO)	Other	Physical Activity Stages of Change Instrument (PASC)	Continuous measure of the degree of engagement in physical activity on scale 1-5	Maximum-likelihood Extimation	Intention	Clinical	Single	MS		0	0	9	0	0	0	1	0	195			0.18
Patient Reported Outcome (PRO)	Other	Physical Activity Stages of Change Instrument (PASC)	Continuous measure of the degree of engagement in physical activity on scale 1-5	Maximum-likelihood Extimation	Maintenance self-efficacy	Clinical	Single	MS		0	0	9	0	0	0	1	0	195			0.46
Patient Reported Outcome (PRO)	Other	Physical Activity Stages of Change Instrument (PASC)	Continuous measure of the degree of engagement in physical activity on scale 1-5	Maximum-likelihood Extimation	Action and coping planning	Clinical	Single	MS		0	0	9	0	0	0	1	0	195			0.55
Patient Reported Outcome (PRO)	Other	Physical Activity Stages of Change Instrument (PASC)	Continuous measure of the degree of engagement in physical activity on scale 1-5	Maximum-likelihood Extimation	Perceived barriers	Clinical	Single	MS		0	0	9	0	0	0	1	0	195			0.44
Patient Reported Outcome (PRO)	Other	Physical Activity Stages of Change Instrument (PASC)	Continuous measure of the degree of engagement in physical activity on scale 1-5	Maximum-likelihood Extimation	Recovery self-efficacy	Clinical	Single	MS		0	0	9	0	0	0	1	0	195			0.62
Patient Reported Outcome (PRO)	Other	Physical Activity Stages of Change Instrument (PASC)	Continuous measure of the degree of engagement in physical activity on scale 1-5	Maximum-likelihood Extimation	Physical activity	Clinical	Single	MS		0	0	9	0	0	0	1	0	195			0.38
Severity	EDSS Change	EDSS Worsening	Dichotomized by 6-month sustained-increase in EDSS >=1.0 or >0.5 for baseline EDSS <=5.5 or >=6.0 respectively	Logistic Regression	EDSS, Multiple Sclerosis Functional Composite component scores, T2 lesion volume, brain parenchymal fraction, disease duration, age, and sex	Clinical	Multiple	SPMS	MBP8298	1	0	9	1	0	0	1	1														485									0.495	0.495
Severity	EDSS Change	EDSS Worsening	Dichotomized by 6-month sustained-increase in EDSS >=1.0 or >0.5 for baseline EDSS <=5.5 or >=6.0 respectively	ensemble Logistic Regression	EDSS, Multiple Sclerosis Functional Composite component scores, T2 lesion volume, brain parenchymal fraction, disease duration, age, and sex	Clinical	Multiple	SPMS	MBP8299	1	0	9	1	0	0	1	1														485									0.511	0.511
Severity	EDSS Change	EDSS Worsening	Dichotomized by 6-month sustained-increase in EDSS >=1.0 or >0.5 for baseline EDSS <=5.5 or >=6.0 respectively	Linear SVM	EDSS, Multiple Sclerosis Functional Composite component scores, T2 lesion volume, brain parenchymal fraction, disease duration, age, and sex	Clinical	Multiple	SPMS	MBP8300	1	0	9	1	0	0	1	1														485									0.524	0.524
Severity	EDSS Change	EDSS Worsening	Dichotomized by 6-month sustained-increase in EDSS >=1.0 or >0.5 for baseline EDSS <=5.5 or >=6.0 respectively	ensemble Linear SVM	EDSS, Multiple Sclerosis Functional Composite component scores, T2 lesion volume, brain parenchymal fraction, disease duration, age, and sex	Clinical	Multiple	SPMS	MBP8301	1	0	9	1	0	0	1	1														485									0.51	0.51
Severity	EDSS Change	EDSS Worsening	Dichotomized by 6-month sustained-increase in EDSS >=1.0 or >0.5 for baseline EDSS <=5.5 or >=6.0 respectively	Decision Tree	EDSS, Multiple Sclerosis Functional Composite component scores, T2 lesion volume, brain parenchymal fraction, disease duration, age, and sex	Clinical	Multiple	SPMS	MBP8302	1	0	9	1	0	0	1	1														485									0.618	0.618
Severity	EDSS Change	EDSS Worsening	Dichotomized by 6-month sustained-increase in EDSS >=1.0 or >0.5 for baseline EDSS <=5.5 or >=6.0 respectively	Random Forest	EDSS, Multiple Sclerosis Functional Composite component scores, T2 lesion volume, brain parenchymal fraction, disease duration, age, and sex	Clinical	Multiple	SPMS	MBP8303	1	0	9	1	0	0	1	1														485									0.607	0.607
Severity	EDSS Change	EDSS Worsening	Dichotomized by 6-month sustained-increase in EDSS >=1.0 or >0.5 for baseline EDSS <=5.5 or >=6.0 respectively	AdaBoost-DT	EDSS, Multiple Sclerosis Functional Composite component scores, T2 lesion volume, brain parenchymal fraction, disease duration, age, and sex	Clinical	Multiple	SPMS	MBP8304	1	0	9	1	0	0	1	1														485									0.602	0.602
Severity	Conversion	SPMS Conversion	Dichotomized as having at least 1 year of continuous detrioration, regardless of the rate of worsening	Logistic Regression	Number of Early Relapses	Clinical	Single	RRMS		0	0	11	1	0	0	1	0	806					<0.001			1.11
Severity	Conversion	SPMS Conversion	Dichotomized as having at least 1 year of continuous detrioration, regardless of the rate of worsening	Logistic Regression	Age at Disease Onset	Clinical	Single	RRMS		0	0	11	1	0	0	1	0	806					<0.001			1.05
Severity	Conversion	SPMS Conversion	Dichotomized as having at least 1 year of continuous detrioration, regardless of the rate of worsening	Logistic Regression	Disease Duration	Clinical	Single	RRMS		0	0	11	1	0	0	1	0	806					<0.001			1.08
Severity	Other	MS Disease Course	Dichotomized between patients with RRMS and SPMS (current point)	Supervised ML	143 predictors from personal, clinical, biometric, clinician assessed outcome (CAO) and patient reported outcomes (CAO) data	Clinical	Multiple	RRMS, SPMS		0	0	143	0	0	0	1	0	810										0.86		0.86
Severity	Other	MS Disease Course	Dichotomized between patients with RRMS and SPMS (next time point)	Supervised ML	143 predictors from personal, clinical, biometric, clinician assessed outcome (CAO) and patient reported outcomes (CAO) data	Clinical	Multiple	RRMS, SPMS		0	0	143	0	0	0	1	0	810										0.826		0.826
Disability	Vision-based	Low-contrast letter acuity (LCLA) loss	Dichotomized using a loss of five letters at 1.25% contrast at a subsequent visit 1-year later (training cohort) and a loss of five letters at 2.5% contrast at a subsequent visit (validation cohort)	Cox Proportional Hazards Model	rs72830848	Genes	Single	RRMS, PMS		1	1	212	1	0	1	1	1	582					1.76e-06				2.24															253					0.00278
Disability	Vision-based	Low-contrast letter acuity (LCLA) loss	Dichotomized using a loss of five letters at 1.25% contrast at a subsequent visit 1-year later (training cohort) and a loss of five letters at 2.5% contrast at a subsequent visit (validation cohort)	Cox Proportional Hazards Model	rs13241771	Genes	Single	RRMS, PMS		1	1	212	1	0	1	1	1	582					1.65e-05				1.76															253					0.00345
Disability	Vision-based	Low-contrast letter acuity (LCLA) loss	Dichotomized using a loss of five letters at 1.25% contrast at a subsequent visit 1-year later (training cohort) and a loss of five letters at 2.5% contrast at a subsequent visit (validation cohort)	Cox Proportional Hazards Model	rs10157709	Genes	Single	RRMS, PMS		1	1	212	1	0	1	1	1	582					0.000138				1.99															253					0.00382
Disability	Vision-based	Low-contrast letter acuity (LCLA) loss	Dichotomized using a loss of five letters at 1.25% contrast at a subsequent visit 1-year later (training cohort) and a loss of five letters at 2.5% contrast at a subsequent visit (validation cohort)	Cox Proportional Hazards Model	rs2888449	Genes	Single	RRMS, PMS		1	1	212	1	0	1	1	1	582					0.000239				0.67															253					0.00209
Disability	Vision-based	Low-contrast letter acuity (LCLA) loss	Dichotomized using a loss of five letters at 1.25% contrast at a subsequent visit 1-year later (training cohort) and a loss of five letters at 2.5% contrast at a subsequent visit (validation cohort)	Cox Proportional Hazards Model	rs10980055	Genes	Single	RRMS, PMS		1	1	212	1	0	1	1	1	582					0.000239				1.59															253					0.00285
Disability	Vision-based	Low-contrast letter acuity (LCLA) loss	Dichotomized using a loss of five letters at 1.25% contrast at a subsequent visit 1-year later (training cohort) and a loss of five letters at 2.5% contrast at a subsequent visit (validation cohort)	Cox Proportional Hazards Model	rs12713638	Genes	Single	RRMS, PMS		1	1	212	1	0	1	1	1	582					0.000291				0.67															253					0.00148
Severity	EDSS Change	EDSS Worsening	Dichotomized as "worsening" and "non-worsening" based on cutoff EDSS >=1.5	SVM	68 predictors from CLIMB data	Clinical	Multiple	MS		0	0	68	1	0	0	1	0														724									0.75	0.75
Severity	EDSS Change	EDSS Worsening	Dichotomized as "worsening" and "non-worsening" based on cutoff EDSS >=1.5	Logistic Regression	68 predictors from CLIMB data	Clinical	Multiple	MS		0	0	68	1	0	0	1	0														724									0.78	0.78
Severity	EDSS Change	EDSS Worsening	Dichotomized as "worsening" and "non-worsening" based on cutoff EDSS >=1.5	Random Forest	68 predictors from CLIMB data	Clinical	Multiple	MS		0	0	68	1	0	0	1	0														724									0.77	0.77
Severity	EDSS Change	EDSS Worsening	Dichotomized as "worsening" and "non-worsening" based on cutoff EDSS >=1.5	XGBoost	68 predictors from CLIMB data	Clinical	Multiple	MS		0	0	68	1	0	0	1	0														724									0.78	0.78
Severity	EDSS Change	EDSS Worsening	Dichotomized as "worsening" and "non-worsening" based on cutoff EDSS >=1.5	LightGBM	68 predictors from CLIMB data	Clinical	Multiple	MS		0	0	68	1	0	0	1	0														724									0.78	0.78
Severity	EDSS Change	EDSS Worsening	Dichotomized as "worsening" and "non-worsening" based on cutoff EDSS >=1.5	Meta-L	68 predictors from CLIMB data	Clinical	Multiple	MS		0	0	68	1	0	0	1	0														724									0.79	0.79
Severity	EDSS Change	EDSS Worsening	Dichotomized as "worsening" and "non-worsening" based on cutoff EDSS >=1.5	SVM	19 predictors overlapping CLIMB and EPIC data	Clinical	Multiple	MS		0	0	19	1	0	0	1	0														724									0.76	0.76
Severity	EDSS Change	EDSS Worsening	Dichotomized as "worsening" and "non-worsening" based on cutoff EDSS >=1.5	Logistic Regression	19 predictors overlapping CLIMB and EPIC data	Clinical	Multiple	MS		0	0	19	1	0	0	1	0														724									0.77	0.77
Severity	EDSS Change	EDSS Worsening	Dichotomized as "worsening" and "non-worsening" based on cutoff EDSS >=1.5	Random Forest	19 predictors overlapping CLIMB and EPIC data	Clinical	Multiple	MS		0	0	19	1	0	0	1	0														724									0.77	0.77
Severity	EDSS Change	EDSS Worsening	Dichotomized as "worsening" and "non-worsening" based on cutoff EDSS >=1.5	XGBoost	19 predictors overlapping CLIMB and EPIC data	Clinical	Multiple	MS		0	0	19	1	0	0	1	0														724									0.76	0.76
Severity	EDSS Change	EDSS Worsening	Dichotomized as "worsening" and "non-worsening" based on cutoff EDSS >=1.5	LightGBM	19 predictors overlapping CLIMB and EPIC data	Clinical	Multiple	MS		0	0	19	1	0	0	1	0														724									0.76	0.76
Severity	EDSS Change	EDSS Worsening	Dichotomized as "worsening" and "non-worsening" based on cutoff EDSS >=1.5	Meta-L	19 predictors overlapping CLIMB and EPIC data	Clinical	Multiple	MS		0	0	19	1	0	0	1	0														724									0.78	0.78
Severity	EDSS Change	EDSS Worsening	Dichotomized as "worsening" and "non-worsening" based on cutoff EDSS >=1.5	SVM	45 predictors from EPIC data	Clinical	Multiple	MS		0	0	45	1	0	0	1	0														400									0.81	0.81
Severity	EDSS Change	EDSS Worsening	Dichotomized as "worsening" and "non-worsening" based on cutoff EDSS >=1.5	Logistic Regression	45 predictors from EPIC data	Clinical	Multiple	MS		0	0	45	1	0	0	1	0														400									0.81	0.81
Severity	EDSS Change	EDSS Worsening	Dichotomized as "worsening" and "non-worsening" based on cutoff EDSS >=1.5	Random Forest	45 predictors from EPIC data	Clinical	Multiple	MS		0	0	45	1	0	0	1	0														400									0.82	0.82
Severity	EDSS Change	EDSS Worsening	Dichotomized as "worsening" and "non-worsening" based on cutoff EDSS >=1.5	XGBoost	45 predictors from EPIC data	Clinical	Multiple	MS		0	0	45	1	0	0	1	0														400									0.82	0.82
Severity	EDSS Change	EDSS Worsening	Dichotomized as "worsening" and "non-worsening" based on cutoff EDSS >=1.5	LightGBM	45 predictors from EPIC data	Clinical	Multiple	MS		0	0	45	1	0	0	1	0														400									0.82	0.82
Severity	EDSS Change	EDSS Worsening	Dichotomized as "worsening" and "non-worsening" based on cutoff EDSS >=1.5	Meta-L	45 predictors from EPIC data	Clinical	Multiple	MS		0	0	45	1	0	0	1	0														400									0.83	0.83
Patient Reported Outcome (PRO)	Falls	Falling	Dichotomized based on whether patient falls within a month	Decision Tree	EDSS, years passed since the diagnosis of MS, age of participants in the beginning of the experiment, gender, type of MS, and season (or month)	Clinical	Multiple	MS		0	0	6	0	0	0	1	0														606									0.8053	0.8053
Patient Reported Outcome (PRO)	Falls	Falling	Dichotomized based on whether patient falls within a month	Gradient Boosted Trees	EDSS, years passed since the diagnosis of MS, age of participants in the beginning of the experiment, gender, type of MS, and season (or month)	Clinical	Multiple	MS		0	0	6	0	0	0	1	0														606									0.8745	0.8745
Patient Reported Outcome (PRO)	Falls	Falling	Dichotomized based on whether patient receives an injury as a result of falling	Decision Tree	EDSS, years passed since the diagnosis of MS, age of participants in the beginning of the experiment, gender, type of MS, and season (or month)	Clinical	Multiple	MS		0	0	7	0	0	0	1	0														606									0.9109	0.9109
Patient Reported Outcome (PRO)	Falls	Falling	Dichotomized based on whether patient receives an injury as a result of falling	Gradient Boosted Trees	EDSS, years passed since the diagnosis of MS, age of participants in the beginning of the experiment, gender, type of MS, and season (or month)	Clinical	Multiple	MS		0	0	7	0	0	0	1	0														606									0.9208	0.9208
Patient Reported Outcome (PRO)	Falls	Injury Type	Dichotomized between "none," meaning the participant did not fall or suffered no injury at all; "minor," which includes small distresses that do not necessarily need medical services such as bruises, cuts, and grazes and temporary pain; and "major," which include broken bones, dislocated joints and sprains	Decision Tree	EDSS, years passed since the diagnosis of MS, age of participants in the beginning of the experiment, gender, type of MS, and season (or month)	Clinical	Multiple	MS		0	0	7	0	0	0	1	0														606									0.9158	0.9158
Patient Reported Outcome (PRO)	Falls	Injury Type	Dichotomized between "none," meaning the participant did not fall or suffered no injury at all; "minor," which includes small distresses that do not necessarily need medical services such as bruises, cuts, and grazes and temporary pain; and "major," which include broken bones, dislocated joints and sprains	Gradient Boosted Trees	EDSS, years passed since the diagnosis of MS, age of participants in the beginning of the experiment, gender, type of MS, and season (or month)	Clinical	Multiple	MS		0	0	7	0	0	0	1	0														606									0.9191	0.9191
Severity	EDSS Change	EDSS Worsening	Dichotomized as >=1.5 point increase if EDSS baseline=0, >=1 point increase if EDSS baseline=1-5.5, and 0.5 increase if EDSS baseline >=6	Univariate negative binomial regression	Gender (Female)	Clinical	Single	MS		1	0	27	1	0	0	1	0	137					0.8				1.11			1.11
Severity	EDSS Change	EDSS Worsening	Dichotomized as >=1.5 point increase if EDSS baseline=0, >=1 point increase if EDSS baseline=1-5.5, and 0.5 increase if EDSS baseline >=6	Univariate negative binomial regression	Age at MS onset	Clinical	Single	MS		1	0	27	1	0	0	1	0	137					0.45				1.06			1.06
Severity	EDSS Change	EDSS Worsening	Dichotomized as >=1.5 point increase if EDSS baseline=0, >=1 point increase if EDSS baseline=1-5.5, and 0.5 increase if EDSS baseline >=6	Univariate negative binomial regression	Age at diagnosis	Clinical	Single	MS		1	0	27	1	0	0	1	0	137					0.33				1.09			1.09
Severity	EDSS Change	EDSS Worsening	Dichotomized as >=1.5 point increase if EDSS baseline=0, >=1 point increase if EDSS baseline=1-5.5, and 0.5 increase if EDSS baseline >=6	Univariate negative binomial regression	Age at therapy initiation	Clinical	Single	MS		1	0	27	1	0	0	1	0	137					0.24				1.13			1.13
Severity	EDSS Change	EDSS Worsening	Dichotomized as >=1.5 point increase if EDSS baseline=0, >=1 point increase if EDSS baseline=1-5.5, and 0.5 increase if EDSS baseline >=6	Univariate negative binomial regression	Disease duration (>=2 years)	Clinical	Single	MS		1	0	27	1	0	0	1	0	137					0.16				1.67			1.67
Severity	EDSS Change	EDSS Worsening	Dichotomized as >=1.5 point increase if EDSS baseline=0, >=1 point increase if EDSS baseline=1-5.5, and 0.5 increase if EDSS baseline >=6	Univariate negative binomial regression	EDSS at baseline (>=3)	Clinical	Single	MS		1	0	27	1	0	0	1	0	137					0.035				0.33			0.33
Severity	EDSS Change	EDSS Worsening	Dichotomized as >=1.5 point increase if EDSS baseline=0, >=1 point increase if EDSS baseline=1-5.5, and 0.5 increase if EDSS baseline >=6	Univariate negative binomial regression	Annualized Relapse Rate (ARR) 24 months pretherapy	Clinical	Single	MS		1	0	27	1	0	0	1	0	137					0.59				0.91			0.91
Severity	EDSS Change	EDSS Worsening	Dichotomized as >=1.5 point increase if EDSS baseline=0, >=1 point increase if EDSS baseline=1-5.5, and 0.5 increase if EDSS baseline >=6	Univariate negative binomial regression	Presenting symptom (multifocal)	Clinical	Single	MS		1	0	27	1	0	0	1	0	137					0.18				1.72			1.72
Severity	EDSS Change	EDSS Worsening	Dichotomized as >=1.5 point increase if EDSS baseline=0, >=1 point increase if EDSS baseline=1-5.5, and 0.5 increase if EDSS baseline >=6	Univariate negative binomial regression	Choice of first therapy (Second-line therapy)	Clinical	Single	MS		1	0	27	1	0	0	1	0	137					0.75				0.72			0.72
Severity	EDSS Change	EDSS Worsening	Dichotomized as >=1.5 point increase if EDSS baseline=0, >=1 point increase if EDSS baseline=1-5.5, and 0.5 increase if EDSS baseline >=6	Multivariate 1 negative binomial regression	Age at therapy initiation	Clinical	Single	MS		1	0	27	1	0	0	1	0	137					0.38				1.09			1.09
Severity	EDSS Change	EDSS Worsening	Dichotomized as >=1.5 point increase if EDSS baseline=0, >=1 point increase if EDSS baseline=1-5.5, and 0.5 increase if EDSS baseline >=6	Multivariate 1 negative binomial regression	Disease duration (>=2 years)	Clinical	Single	MS		1	0	27	1	0	0	1	0	137					0.17				1.66			1.66
Severity	EDSS Change	EDSS Worsening	Dichotomized as >=1.5 point increase if EDSS baseline=0, >=1 point increase if EDSS baseline=1-5.5, and 0.5 increase if EDSS baseline >=6	Multivariate 1 negative binomial regression	EDSS at baseline (>=3)	Clinical	Single	MS		1	0	27	1	0	0	1	0	137					0.073				0.38			0.38
Severity	EDSS Change	EDSS Worsening	Dichotomized as >=1.5 point increase if EDSS baseline=0, >=1 point increase if EDSS baseline=1-5.5, and 0.5 increase if EDSS baseline >=6	Multivariate 1 negative binomial regression	Presenting symptom (multifocal)	Clinical	Single	MS		1	0	27	1	0	0	1	0	137					0.23				1.65			1.65
Severity	EDSS Change	EDSS Worsening	Dichotomized as >=1.5 point increase if EDSS baseline=0, >=1 point increase if EDSS baseline=1-5.5, and 0.5 increase if EDSS baseline >=6	Multivariate 2 negative binomial regression	Age at MS onset	Clinical	Single	MS		1	0	27	1	0	0	1	0	137					0.22				1.11			1.11
Severity	EDSS Change	EDSS Worsening	Dichotomized as >=1.5 point increase if EDSS baseline=0, >=1 point increase if EDSS baseline=1-5.5, and 0.5 increase if EDSS baseline >=6	Multivariate 2 negative binomial regression	Disease duration (>=2 years)	Clinical	Single	MS		1	0	27	1	0	0	1	0	137					0.072				2.16			2.16
Severity	EDSS Change	EDSS Worsening	Dichotomized as >=1.5 point increase if EDSS baseline=0, >=1 point increase if EDSS baseline=1-5.5, and 0.5 increase if EDSS baseline >=6	Multivariate 2 negative binomial regression	EDSS at baseline (>=3)	Clinical	Single	MS		1	0	27	1	0	0	1	0	137					0.089				0.4			0.4
Severity	EDSS Change	EDSS Worsening	Dichotomized as >=1.5 point increase if EDSS baseline=0, >=1 point increase if EDSS baseline=1-5.5, and 0.5 increase if EDSS baseline >=6	Multivariate 2 negative binomial regression	Presenting symptom (multifocal)	Clinical	Single	MS		1	0	27	1	0	0	1	0	137					0.17				1.77			1.77
Severity	EDSS Change	EDSS Improvement	Dichotomized as >=1.5 point decrease if EDSS baseline >=6, >=1 point decrease if EDSS baseline=1-5.5, and 0.5 decrease if EDSS baseline=0.5	Univariate Cox proportional hazard regression	Gender (Female)	Clinical	Single	MS		1	0	27	1	0	0	1	0	137					0.17				1.63			1.63
Severity	EDSS Change	EDSS Improvement	Dichotomized as >=1.5 point decrease if EDSS baseline >=6, >=1 point decrease if EDSS baseline=1-5.5, and 0.5 decrease if EDSS baseline=0.5	Univariate Cox proportional hazard model	Age at MS onset	Clinical	Single	MS		1	0	27	1	0	0	1	0	137					0.61				1.03			1.03
Severity	EDSS Change	EDSS Improvement	Dichotomized as >=1.5 point decrease if EDSS baseline >=6, >=1 point decrease if EDSS baseline=1-5.5, and 0.5 decrease if EDSS baseline=0.5	Univariate Cox proportional hazard model	Age at diagnosis	Clinical	Single	MS		1	0	27	1	0	0	1	0	137					0.98				1			1
Severity	EDSS Change	EDSS Improvement	Dichotomized as >=1.5 point decrease if EDSS baseline >=6, >=1 point decrease if EDSS baseline=1-5.5, and 0.5 decrease if EDSS baseline=0.5	Univariate Cox proportional hazard model	Age at therapy initiation	Clinical	Single	MS		1	0	27	1	0	0	1	0	137					0.63				0.97			0.97
Severity	EDSS Change	EDSS Improvement	Dichotomized as >=1.5 point decrease if EDSS baseline >=6, >=1 point decrease if EDSS baseline=1-5.5, and 0.5 decrease if EDSS baseline=0.5	Univariate Cox proportional hazard model	Disease duration (>=2 years)	Clinical	Single	MS		1	0	27	1	0	0	1	0	137					0.0026				0.31			0.31
Severity	EDSS Change	EDSS Improvement	Dichotomized as >=1.5 point decrease if EDSS baseline >=6, >=1 point decrease if EDSS baseline=1-5.5, and 0.5 decrease if EDSS baseline=0.5	Univariate Cox proportional hazard model	EDSS at baseline (>=3)	Clinical	Single	MS		1	0	27	1	0	0	1	0	137					0.0061				2.21			2.21
Severity	EDSS Change	EDSS Improvement	Dichotomized as >=1.5 point decrease if EDSS baseline >=6, >=1 point decrease if EDSS baseline=1-5.5, and 0.5 decrease if EDSS baseline=0.5	Univariate Cox proportional hazard model	Annualized Relapse Rate (ARR) 24 months pretherapy	Clinical	Single	MS		1	0	27	1	0	0	1	0	137					0.027				0.7			0.7
Severity	EDSS Change	EDSS Improvement	Dichotomized as >=1.5 point decrease if EDSS baseline >=6, >=1 point decrease if EDSS baseline=1-5.5, and 0.5 decrease if EDSS baseline=0.5	Univariate Cox proportional hazard model	Presenting symptom (multifocal)	Clinical	Single	MS		1	0	27	1	0	0	1	0	137					0.72				0.88			0.88
Severity	EDSS Change	EDSS Improvement	Dichotomized as >=1.5 point decrease if EDSS baseline >=6, >=1 point decrease if EDSS baseline=1-5.5, and 0.5 decrease if EDSS baseline=0.5	Univariate Cox proportional hazard model	Choice of first therapy (Second-line therapy)	Clinical	Single	MS		1	0	27	1	0	0	1	0	137					0.0089				3.9			3.9
Severity	EDSS Change	EDSS Improvement	Dichotomized as >=1.5 point decrease if EDSS baseline >=6, >=1 point decrease if EDSS baseline=1-5.5, and 0.5 decrease if EDSS baseline=0.5	Multivariate 1 Cox proportional hazard regression	Gender (Female)	Clinical	Single	MS		1	0	27	1	0	0	1	0	137					0.44				1.34			1.34
Severity	EDSS Change	EDSS Improvement	Dichotomized as >=1.5 point decrease if EDSS baseline >=6, >=1 point decrease if EDSS baseline=1-5.5, and 0.5 decrease if EDSS baseline=0.5	Multivariate 1 Cox proportional hazard regression	Disease duration (>=2 years)	Clinical	Single	MS		1	0	27	1	0	0	1	0	137					0.024				0.38			0.38
Severity	EDSS Change	EDSS Improvement	Dichotomized as >=1.5 point decrease if EDSS baseline >=6, >=1 point decrease if EDSS baseline=1-5.5, and 0.5 decrease if EDSS baseline=0.5	Multivariate 1 Cox proportional hazard regression	EDSS at baseline (>=3)	Clinical	Single	MS		1	0	27	1	0	0	1	0	137					0.0067				2.26			2.26
Severity	EDSS Change	EDSS Improvement	Dichotomized as >=1.5 point decrease if EDSS baseline >=6, >=1 point decrease if EDSS baseline=1-5.5, and 0.5 decrease if EDSS baseline=0.5	Multivariate 1 Cox proportional hazard regression	Annualized Relapse Rate (ARR) 24 months pretherapy	Clinical	Single	MS		1	0	27	1	0	0	1	0	137					0.05				0.7			0.7
Severity	EDSS Change	EDSS Improvement	Dichotomized as >=1.5 point decrease if EDSS baseline >=6, >=1 point decrease if EDSS baseline=1-5.5, and 0.5 decrease if EDSS baseline=0.5	Multivariate 1 Cox proportional hazard regression	Choice of first therapy (Second-line therapy)	Clinical	Single	MS		1	0	27	1	0	0	1	0	137					0.016				3.89			3.89
Severity	EDSS Change	EDSS Improvement	Dichotomized as >=1.5 point decrease if EDSS baseline >=6, >=1 point decrease if EDSS baseline=1-5.5, and 0.5 decrease if EDSS baseline=0.5	Multivariate 2 Cox proportional hazard regression	Age at MS onset	Clinical	Single	MS		1	0	27	1	0	0	1	0	137					0.059				0.7			0.7
Severity	EDSS Change	EDSS Improvement	Dichotomized as >=1.5 point decrease if EDSS baseline >=6, >=1 point decrease if EDSS baseline=1-5.5, and 0.5 decrease if EDSS baseline=0.5	Multivariate 2 Cox proportional hazard regression	Age at therapy initiation	Clinical	Single	MS		1	0	27	1	0	0	1	0	137					0.11				1.39			1.39
Severity	EDSS Change	EDSS Improvement	Dichotomized as >=1.5 point decrease if EDSS baseline >=6, >=1 point decrease if EDSS baseline=1-5.5, and 0.5 decrease if EDSS baseline=0.5	Multivariate 2 Cox proportional hazard regression	Disease duration (>=2 years)	Clinical	Single	MS		1	0	27	1	0	0	1	0	137					0.0053				0.16			0.16
Severity	EDSS Change	EDSS Improvement	Dichotomized as >=1.5 point decrease if EDSS baseline >=6, >=1 point decrease if EDSS baseline=1-5.5, and 0.5 decrease if EDSS baseline=0.5	Multivariate 2 Cox proportional hazard regression	EDSS at baseline (>=3)	Clinical	Single	MS		1	0	27	1	0	0	1	0	137					0.021				2.03			2.03
Severity	EDSS Change	EDSS Improvement	Dichotomized as >=1.5 point decrease if EDSS baseline >=6, >=1 point decrease if EDSS baseline=1-5.5, and 0.5 decrease if EDSS baseline=0.5	Multivariate 2 Cox proportional hazard regression	Annualized Relapse Rate (ARR) 24 months pretherapy	Clinical	Single	MS		1	0	27	1	0	0	1	0	137					0.016				0.64			0.64
Severity	EDSS Change	EDSS Improvement	Dichotomized as >=1.5 point decrease if EDSS baseline >=6, >=1 point decrease if EDSS baseline=1-5.5, and 0.5 decrease if EDSS baseline=0.5	Multivariate 2 Cox proportional hazard regression	Presenting symptom (multifocal)	Clinical	Single	MS		1	0	27	1	0	0	1	0	137					0.23				0.6			0.6
Severity	EDSS Change	EDSS Improvement	Dichotomized as >=1.5 point decrease if EDSS baseline >=6, >=1 point decrease if EDSS baseline=1-5.5, and 0.5 decrease if EDSS baseline=0.5	Multivariate 2 Cox proportional hazard regression	Choice of first therapy (Second-line therapy)	Clinical	Single	MS		1	0	27	1	0	0	1	0	137					0.013				4.1			4.1
Severity	Conversion	SPMS Conversion	Dichotomized between patients ever transitioning to SPMS irrespective of time	Cox proportional hazard effect model	Age of MS onset	Clinical, Genes	Single	RRMS		0	0	651	1	0	0	1	1	1295					< 0.001				1.07			1.07
Severity	Conversion	SPMS Conversion	Dichotomized between patients ever transitioning to SPMS irrespective of time	Cox proportional hazard effect model	Sex (M)	Clinical, Genes	Single	RRMS		0	0	651	1	0	0	1	1	1295					< 0.001				1.97			1.97
Severity	Conversion	SPMS Conversion	Dichotomized between patients ever transitioning to SPMS irrespective of time	Cox proportional hazard effect model	Time to second relapse (2–5 years)	Clinical, Genes	Single	RRMS		0	0	651	1	0	0	1	1	1295					0.518				1.12			1.12
Severity	Conversion	SPMS Conversion	Dichotomized between patients ever transitioning to SPMS irrespective of time	Cox proportional hazard effect model	Time to second relapse (≥ 6 years)	Clinical, Genes	Single	RRMS		0	0	651	1	0	0	1	1	1295					0.021				0.65			0.65
Severity	Conversion	SPMS Conversion	Dichotomized between patients ever transitioning to SPMS irrespective of time	Cox proportional hazard effect model	Neurological disorders	Clinical, Genes	Single	RRMS		0	0	651	1	0	0	1	1	1295					0.009				0.58			0.58
Severity	Conversion	SPMS Conversion	Dichotomized between patients ever transitioning to SPMS irrespective of time	Cox proportional hazard effect model	Spasticity	Clinical, Genes	Single	RRMS		0	0	651	1	0	0	1	1	1295					0.024				0.57			0.57
Severity	Conversion	SPMS Conversion	Dichotomized between patients ever transitioning to SPMS irrespective of time	Cox proportional hazard effect model	Genetic Risk Score	Clinical, Genes	Single	RRMS		0	0	651	1	0	0	1	1	1295					0.29				1.01			1.01
Severity	Conversion	SPMS Conversion	Dichotomized between patients ever transitioning to SPMS irrespective of time	Cox proportional hazard effect model	HLA-A*02:01	Clinical, Genes	Single	RRMS		0	0	651	1	0	0	1	1	1295					0.03				0.73			0.73
Severity	Conversion	SPMS Conversion	Dichotomized between patients ever transitioning to SPMS irrespective of time	Cox proportional hazard effect model	HLA-DRB1*15:01	Clinical, Genes	Single	RRMS		0	0	651	1	0	0	1	1	1295					0.736				1.05			1.05
Severity	Conversion	SPMS Conversion	Dichotomized between patients who transitioned to SPMS within 10 years of RRMS onset	Cox proportional hazard effect model	Age of MS onset	Clinical, Genes	Single	RRMS		0	0	651	1	0	0	1	1	1295					< 0.001				1.06			1.06
Severity	Conversion	SPMS Conversion	Dichotomized between patients who transitioned to SPMS within 10 years of RRMS onset	Cox proportional hazard effect model	Sex (M)	Clinical, Genes	Single	RRMS		0	0	651	1	0	0	1	1	1295					< 0.001				2.96			2.96
Severity	Conversion	SPMS Conversion	Dichotomized between patients who transitioned to SPMS within 10 years of RRMS onset	Cox proportional hazard effect model	Time to second relapse (2–5 years)	Clinical, Genes	Single	RRMS		0	0	651	1	0	0	1	1	1295					0.233				0.71			0.71
Severity	Conversion	SPMS Conversion	Dichotomized between patients who transitioned to SPMS within 10 years of RRMS onset	Cox proportional hazard effect model	Time to second relapse (≥ 6 years)	Clinical, Genes	Single	RRMS		0	0	651	1	0	0	1	1	1295					0.008				0.32			0.32
Severity	Conversion	SPMS Conversion	Dichotomized between patients who transitioned to SPMS within 10 years of RRMS onset	Cox proportional hazard effect model	Cancer	Clinical, Genes	Single	RRMS		0	0	651	1	0	0	1	1	1295					0.02				3.11			3.11
Severity	Conversion	SPMS Conversion	Dichotomized between patients who transitioned to SPMS within 10 years of RRMS onset	Cox proportional hazard effect model	Brainstem/bulbar	Clinical, Genes	Single	RRMS		0	0	651	1	0	0	1	1	1295					0.024				0.45			0.45
Severity	Conversion	SPMS Conversion	Dichotomized between patients who transitioned to SPMS within 10 years of RRMS onset	Cox proportional hazard effect model	Genetic Risk Score	Clinical, Genes	Single	RRMS		0	0	651	1	0	0	1	1	1295					0.426				0.99			0.99
Severity	Conversion	SPMS Conversion	Dichotomized between patients who transitioned to SPMS within 10 years of RRMS onset	Cox proportional hazard effect model	HLA-A*02:01	Clinical, Genes	Single	RRMS		0	0	651	1	0	0	1	1	1295					0.067				0.6			0.6
Severity	Conversion	SPMS Conversion	Dichotomized between patients who transitioned to SPMS within 10 years of RRMS onset	Cox proportional hazard effect model	HLA-DRB1*15:01	Clinical, Genes	Single	RRMS		0	0	651	1	0	0	1	1	1295					0.487				0.84			0.84
Severity	Conversion	SPMS Conversion	Dichotomized between patients who transitioned to SPMS within 20 years of RRMS onset	Cox proportional hazard effect model	Age of MS onset	Clinical, Genes	Single	RRMS		0	0	651	1	0	0	1	1	1295					< 0.001				1.07			1.07
Severity	Conversion	SPMS Conversion	Dichotomized between patients who transitioned to SPMS within 20 years of RRMS onset	Cox proportional hazard effect model	Sex (M)	Clinical, Genes	Single	RRMS		0	0	651	1	0	0	1	1	1295					< 0.001				1.87			1.87
Severity	Conversion	SPMS Conversion	Dichotomized between patients who transitioned to SPMS within 20 years of RRMS onset	Cox proportional hazard effect model	Time to second relapse (2–5 years)	Clinical, Genes	Single	RRMS		0	0	651	1	0	0	1	1	1295					0.642				0.91			0.91
Severity	Conversion	SPMS Conversion	Dichotomized between patients who transitioned to SPMS within 20 years of RRMS onset	Cox proportional hazard effect model	Time to second relapse (≥ 6 years)	Clinical, Genes	Single	RRMS		0	0	651	1	0	0	1	1	1295					0.01				0.56			0.56
Severity	Conversion	SPMS Conversion	Dichotomized between patients who transitioned to SPMS within 20 years of RRMS onset	Cox proportional hazard effect model	Obesity	Clinical, Genes	Single	RRMS		0	0	651	1	0	0	1	1	1295					0.047				0.36			0.36
Severity	Conversion	SPMS Conversion	Dichotomized between patients who transitioned to SPMS within 20 years of RRMS onset	Cox proportional hazard effect model	Neurological disorders	Clinical, Genes	Single	RRMS		0	0	651	1	0	0	1	1	1295					0.003				0.44			0.44
Severity	Conversion	SPMS Conversion	Dichotomized between patients who transitioned to SPMS within 20 years of RRMS onset	Cox proportional hazard effect model	Genetic Risk Score	Clinical, Genes	Single	RRMS		0	0	651	1	0	0	1	1	1295					0.19				1.02			1.02
Severity	Conversion	SPMS Conversion	Dichotomized between patients who transitioned to SPMS within 20 years of RRMS onset	Cox proportional hazard effect model	HLA-A*02:01b	Clinical, Genes	Single	RRMS		0	0	651	1	0	0	1	1	1295					0.001				0.56			0.56
Severity	Conversion	SPMS Conversion	Dichotomized between patients who transitioned to SPMS within 20 years of RRMS onset	Cox proportional hazard effect model	HLA-DRB1*15:01c	Clinical, Genes	Single	RRMS		0	0	651	1	0	0	1	1	1295					0.698				0.94			0.94
Treatment-related	Other	Treatment Discontinuation	Dichotomized between longer and shorter duration of natalizumab treatment (no clearer definition provided)	Univariable Cox proportional hazard model	Age	Clinical, MRI	Single	RRMS, SPMS, PPMS, PRMS	Natalizumab	0	0	22	1	0	0	1	0	554					0.376				1.004			1.004 (0.996–1.012)
Treatment-related	Other	Treatment Discontinuation	Dichotomized between longer and shorter duration of natalizumab treatment (no clearer definition provided)	Univariable Cox proportional hazard model	Women	Clinical, MRI	Single	RRMS, SPMS, PPMS, PRMS	Natalizumab	0	0	22	1	0	0	1	0	554					0.212				1.121			1.121 (0.937–1.341)
Treatment-related	Other	Treatment Discontinuation	Dichotomized between longer and shorter duration of natalizumab treatment (no clearer definition provided)	Univariable Cox proportional hazard model	Race (African American)	Clinical, MRI	Single	RRMS, SPMS, PPMS, PRMS	Natalizumab	0	0	22	1	0	0	1	0	554					0.187				1.161			1.161 (0.930–1.450)
Treatment-related	Other	Treatment Discontinuation	Dichotomized between longer and shorter duration of natalizumab treatment (no clearer definition provided)	Univariable Cox proportional hazard model	Race (Hispanic)	Clinical, MRI	Single	RRMS, SPMS, PPMS, PRMS	Natalizumab	0	0	22	1	0	0	1	0	554					0.347				1.352			1.352 (0.721–2.534
Treatment-related	Other	Treatment Discontinuation	Dichotomized between longer and shorter duration of natalizumab treatment (no clearer definition provided)	Univariable Cox proportional hazard model	Race (Other)	Clinical, MRI	Single	RRMS, SPMS, PPMS, PRMS	Natalizumab	0	0	22	1	0	0	1	0	554					0.117				1.907			1.907 (0.851–4.273)
Treatment-related	Other	Treatment Discontinuation	Dichotomized between longer and shorter duration of natalizumab treatment (no clearer definition provided)	Univariable Cox proportional hazard model	MS phenotype (Secondary progressive)	Clinical, MRI	Single	RRMS, SPMS, PPMS, PRMS	Natalizumab	0	0	22	1	0	0	1	0	554					0.732				0.963			0.963 (0.778–1.194)
Treatment-related	Other	Treatment Discontinuation	Dichotomized between longer and shorter duration of natalizumab treatment (no clearer definition provided)	Univariable Cox proportional hazard model	MS phenotype (Primary progressive)	Clinical, MRI	Single	RRMS, SPMS, PPMS, PRMS	Natalizumab	0	0	22	1	0	0	1	0	554					0.509				1.25			1.250 (0.645–2.421)
Treatment-related	Other	Treatment Discontinuation	Dichotomized between longer and shorter duration of natalizumab treatment (no clearer definition provided)	Univariable Cox proportional hazard model	MS phenotype (Progressive relapsing)	Clinical, MRI	Single	RRMS, SPMS, PPMS, PRMS	Natalizumab	0	0	22	1	0	0	1	0	554					0.001*				2.067			2.067 (1.328–3.217)
Treatment-related	Other	Treatment Discontinuation	Dichotomized between longer and shorter duration of natalizumab treatment (no clearer definition provided)	Univariable Cox proportional hazard model	Disease duration	Clinical, MRI	Single	RRMS, SPMS, PPMS, PRMS	Natalizumab	0	0	22	1	0	0	1	0	554					0.011*				0.984			0.984 (0.972–0.996)
Treatment-related	Other	Treatment Discontinuation	Dichotomized between longer and shorter duration of natalizumab treatment (no clearer definition provided)	Univariable Cox proportional hazard model	John Cunningham Virus (JCV) positive	Clinical, MRI	Single	RRMS, SPMS, PPMS, PRMS	Natalizumab	0	0	22	1	0	0	1	0	554					0.451				0.936			0.936 (0.789–1.111)
Treatment-related	Other	Treatment Discontinuation	Dichotomized between longer and shorter duration of natalizumab treatment (no clearer definition provided)	Univariable Cox proportional hazard model	Current smoker	Clinical, MRI	Single	RRMS, SPMS, PPMS, PRMS	Natalizumab	0	0	22	1	0	0	1	0	554					0.037*				1.223			1.223 (1.012–1.477)
Treatment-related	Other	Treatment Discontinuation	Dichotomized between longer and shorter duration of natalizumab treatment (no clearer definition provided)	Univariable Cox proportional hazard model	Prior DMTs	Clinical, MRI	Single	RRMS, SPMS, PPMS, PRMS	Natalizumab	0	0	22	1	0	0	1	0	554					0.703				0.989			0.989 (0.933–1.048)
Treatment-related	Other	Treatment Discontinuation	Dichotomized between longer and shorter duration of natalizumab treatment (no clearer definition provided)	Univariable Cox proportional hazard model	Prior year relapses	Clinical, MRI	Single	RRMS, SPMS, PPMS, PRMS	Natalizumab	0	0	22	1	0	0	1	0	554					0.134				0.91			0.910 (0.805–1.029)
Treatment-related	Other	Treatment Discontinuation	Dichotomized between longer and shorter duration of natalizumab treatment (no clearer definition provided)	Univariable Cox proportional hazard model	Performance scale (PS)	Clinical, MRI	Single	RRMS, SPMS, PPMS, PRMS	Natalizumab	0	0	22	1	0	0	1	0	554					0.743				0.993			0.993 (0.952–1.036)
Treatment-related	Other	Treatment Discontinuation	Dichotomized between longer and shorter duration of natalizumab treatment (no clearer definition provided)	Univariable Cox proportional hazard model	Patient health questionnaire 9 (PHQ9)	Clinical, MRI	Single	RRMS, SPMS, PPMS, PRMS	Natalizumab	0	0	22	1	0	0	1	0	554					0.154				1.008			1.008 (0.997–1.02)
Treatment-related	Other	Treatment Discontinuation	Dichotomized between longer and shorter duration of natalizumab treatment (no clearer definition provided)	Univariable Cox proportional hazard model	9HPT	Clinical, MRI	Single	RRMS, SPMS, PPMS, PRMS	Natalizumab	0	0	22	1	0	0	1	0	554					0.6				0.998			0.998 (0.992–1.005)
Treatment-related	Other	Treatment Discontinuation	Dichotomized between longer and shorter duration of natalizumab treatment (no clearer definition provided)	Univariable Cox proportional hazard model	T25FW	Clinical, MRI	Single	RRMS, SPMS, PPMS, PRMS	Natalizumab	0	0	22	1	0	0	1	0	554					0.394				1.005			1.005 (0.994–1.015)
Treatment-related	Other	Treatment Discontinuation	Dichotomized between longer and shorter duration of natalizumab treatment (no clearer definition provided)	Univariable Cox proportional hazard model	Assistive device (Unilateral)	Clinical, MRI	Single	RRMS, SPMS, PPMS, PRMS	Natalizumab	0	0	22	1	0	0	1	0	554					0.717				1.051			1.051 (0.803–1.376)
Treatment-related	Other	Treatment Discontinuation	Dichotomized between longer and shorter duration of natalizumab treatment (no clearer definition provided)	Univariable Cox proportional hazard model	Assistive device (Bilateral)	Clinical, MRI	Single	RRMS, SPMS, PPMS, PRMS	Natalizumab	0	0	22	1	0	0	1	0	554					0.658				1.06			1.06 (0.831–1.341)
Treatment-related	Other	Treatment Discontinuation	Dichotomized between longer and shorter duration of natalizumab treatment (no clearer definition provided)	Univariable Cox proportional hazard model	Assistive device (Wheelchair)	Clinical, MRI	Single	RRMS, SPMS, PPMS, PRMS	Natalizumab	0	0	22	1	0	0	1	0	554					0.246				1.239			1.239 (0.863–1.779)
Treatment-related	Other	Treatment Discontinuation	Dichotomized between longer and shorter duration of natalizumab treatment (no clearer definition provided)	Univariable Cox proportional hazard model	New T2 lesions on baseline MRI	Clinical, MRI	Single	RRMS, SPMS, PPMS, PRMS	Natalizumab	0	0	22	1	0	0	1	0	554					0.527				1.057			1.057 (0.890–1.254)
Treatment-related	Other	Treatment Discontinuation	Dichotomized between longer and shorter duration of natalizumab treatment (no clearer definition provided)	Univariable Cox proportional hazard model	New GdE lesions on baseline MRI	Clinical, MRI	Single	RRMS, SPMS, PPMS, PRMS	Natalizumab	0	0	22	1	0	0	1	0	554					0.001*				0.754			0.754 (0.635–0.895)
Disability	EDSS	EDSS Ordinal	Continuous score	Univariable linear mixed-effects model	NLR (neutrophil-lymphocyte ratio)	Clinical, Blood biomarkers	Single	CIS, RRMS, SPMS, PPMS		0	0	68	0	0	0	1	0	483					0.002							0.208
Severity	Other	MS Disease Course	Dichotomized between RRMS and PMS	Univariable linear mixed-effects model	NLR (neutrophil-lymphocyte ratio)	Clinical, Blood biomarkers	Single	CIS, RRMS, SPMS, PPMS		0	0	68	0	0	0	1	0	483					0.001							0.219
Disability	EDSS	EDSS Ordinal	Continuous score	Multivariable linear mixed-effects model	Demographic and treatment predictors	Clinical, Blood biomarkers	Multiple	CIS, RRMS, SPMS, PPMS		0	0	68	0	0	0	1	0	483					< 0.001							0.238
Severity	Other	MS Disease Course	Dichotomized between RRMS and PMS	Multivariable linear mixed-effects model	Demographic and treatment predictors	Clinical, Blood biomarkers	Multiple	CIS, RRMS, SPMS, PPMS		0	0	68	0	0	0	1	0	483					< 0.001							0.599
Disability	EDSS	EDSS Ordinal	Continuous score	Multivariable linear mixed-effects model	Demographic, treatment, and psychosocial predictors	Clinical, Blood biomarkers	Multiple	CIS, RRMS, SPMS, PPMS		0	0	68	0	0	0	1	0	483					0.002							0.217
Severity	Other	MS Disease Course	Dichotomized between RRMS and PMS	Multivariable linear mixed-effects model	Demographic, treatment, and psychosocial predictors	Clinical, Blood biomarkers	Multiple	CIS, RRMS, SPMS, PPMS		0	0	68	0	0	0	1	0	483					0.003							0.452
Disability	EDSS	EDSS Ordinal	Continuous score	Univariable	MLR (monocyte-lymphocyte ratio)	Clinical, Blood biomarkers	Single	CIS, RRMS, SPMS, PPMS		0	0	68	0	0	0	1	0	483					< 0.001							0.269
Severity	Other	MS Disease Course	Dichotomized between RRMS and PMS	Univariable	MLR (monocyte-lymphocyte ratio)	Clinical, Blood biomarkers	Single	CIS, RRMS, SPMS, PPMS		0	0	68	0	0	0	1	0	483					0.01							0.198
Disability	EDSS	EDSS Ordinal	Continuous score	Multivariable linear mixed-effects model	Demographic and treatment predictors	Clinical, Blood biomarkers	Multiple	CIS, RRMS, SPMS, PPMS		0	0	68	0	0	0	1	0	483					0.001							0.256
Severity	Other	MS Disease Course	Dichotomized between RRMS and PMS	Multivariable linear mixed-effects model	Demographic and treatment predictors	Clinical, Blood biomarkers	Multiple	CIS, RRMS, SPMS, PPMS		0	0	68	0	0	0	1	0	483					0.001							0.407
Disability	EDSS	EDSS Ordinal	Continuous score	Multivariable linear mixed-effects model	Demographic, treatment, and psychosocial predictors	Clinical, Blood biomarkers	Multiple	CIS, RRMS, SPMS, PPMS		0	0	68	0	0	0	1	0	483					0.001							0.249
Severity	Other	MS Disease Course	Dichotomized between RRMS and PMS	Multivariable linear mixed-effects model	Demographic, treatment, and psychosocial predictors	Clinical, Blood biomarkers	Multiple	CIS, RRMS, SPMS, PPMS		0	0	68	0	0	0	1	0	483					0.106							0.292
Severity	EDSS Change	EDSS Worsening	Dichotomized by increase of >=1 point for previous EDSS <=5.5 and increase 0.5 point otherwise, which must be sustained for at least 3 months and confirmed by at least one other valid EDSS measurement	Hierarchical Bayesian GLM	18 demographic, clinical, and therapeutic predictors	Clinical	Multiple	RRMS		0	0	36	1	0	0	1	0														307784				0.5819
Severity	EDSS Change	EDSS Worsening	Dichotomized by increase of >=1 point for previous EDSS <=5.5 and increase 0.5 point otherwise, which must be sustained for at least 3 months and confirmed by at least one other valid EDSS measurement	Hierarchical Bayesian GLM	14 demographic and clinical predictors	Clinical	Multiple	RRMS		0	0	36	1	0	0	1	0														307784				0.5625
Severity	EDSS Change	EDSS Worsening	Dichotomized by increase of >=1 point for previous EDSS <=5.5 and increase 0.5 point otherwise, which must be sustained for at least 3 months and confirmed by at least one other valid EDSS measurement	Hierarchical Bayesian GLM	3 non-personalized predictors	Clinical	Multiple	RRMS		0	0	36	1	0	0	1	0														307784				0.5467
Relapse-related	Other	Number of Relapses	Continuous, number of relapses since index therapy start	Hierarchical Bayesian GLM	18 demographic, clinical, and therapeutic predictors	Clinical	Multiple	RRMS		0	0	36	1	0	0	1	0														505724				0.6458
Relapse-related	Other	Number of Relapses	Continuous, number of relapses since index therapy start	Hierarchical Bayesian GLM	14 demographic and clinical predictors	Clinical	Multiple	RRMS		0	0	36	1	0	0	1	0														505724				0.6482
Relapse-related	Other	Number of Relapses	Continuous, number of relapses since index therapy start	Hierarchical Bayesian GLM	3 non-personalized predictors	Clinical	Multiple	RRMS		0	0	36	1	0	0	1	0														505724				0.5531
Severity	EDSS Change	EDSS Worsening	Dichotomized by increase of >=1 point for previous EDSS <=5.5 and increase 0.5 point otherwise, which must be sustained for at least 3 months and confirmed by at least one other valid EDSS measurement	Hierarchical Bayesian GLM	18 demographic, clinical, and therapeutic predictors	Clinical	Multiple	RRMS		0	0	36	1	0	0	1	0														3119						0.12497
Severity	EDSS Change	EDSS Worsening	Dichotomized by increase of >=1 point for previous EDSS <=5.5 and increase 0.5 point otherwise, which must be sustained for at least 3 months and confirmed by at least one other valid EDSS measurement	Hierarchical Bayesian GLM	14 demographic and clinical predictors	Clinical	Multiple	RRMS		0	0	36	1	0	0	1	0														3119						0.12486
Severity	EDSS Change	EDSS Worsening	Dichotomized by increase of >=1 point for previous EDSS <=5.5 and increase 0.5 point otherwise, which must be sustained for at least 3 months and confirmed by at least one other valid EDSS measurement	Hierarchical Bayesian GLM	3 non-personalized predictors	Clinical	Multiple	RRMS		0	0	36	1	0	0	1	0														3119						0.12449
Relapse-related	Other	Number of Relapses	Continuous, number of relapses since index therapy start	Hierarchical Bayesian GLM	18 demographic, clinical, and therapeutic predictors	Clinical	Multiple	RRMS		0	0	36	1	0	0	1	0														3119						0.7554
Relapse-related	Other	Number of Relapses	Continuous, number of relapses since index therapy start	Hierarchical Bayesian GLM	14 demographic and clinical predictors	Clinical	Multiple	RRMS		0	0	36	1	0	0	1	0														3119						0.7312
Relapse-related	Other	Number of Relapses	Continuous, number of relapses since index therapy start	Hierarchical Bayesian GLM	3 non-personalized predictors	Clinical	Multiple	RRMS		0	0	36	1	0	0	1	0														3119						0.7557
Severity	EDSS Change	EDSS Worsening	Dichotomized by increase of >=1 point for previous EDSS <=5.5 and increase 0.5 point otherwise, which must be sustained for at least 3 months and confirmed by at least one other valid EDSS measurement	Hierarchical Bayesian GLM	18 demographic, clinical, and therapeutic predictors	Clinical	Multiple	RRMS		0	0	36	1	0	0	1	0														3119										1252.6
Severity	EDSS Change	EDSS Worsening	Dichotomized by increase of >=1 point for previous EDSS <=5.5 and increase 0.5 point otherwise, which must be sustained for at least 3 months and confirmed by at least one other valid EDSS measurement	Hierarchical Bayesian GLM	14 demographic and clinical predictors	Clinical	Multiple	RRMS		0	0	36	1	0	0	1	0														3119										1254
Severity	EDSS Change	EDSS Worsening	Dichotomized by increase of >=1 point for previous EDSS <=5.5 and increase 0.5 point otherwise, which must be sustained for at least 3 months and confirmed by at least one other valid EDSS measurement	Hierarchical Bayesian GLM	3 non-personalized predictors	Clinical	Multiple	RRMS		0	0	36	1	0	0	1	0														3119										1246.8
Relapse-related	Other	Number of Relapses	Continuous, number of relapses since index therapy start	Hierarchical Bayesian GLM	18 demographic, clinical, and therapeutic predictors	Clinical	Multiple	RRMS		0	0	36	1	0	0	1	0														3119										2580.8
Relapse-related	Other	Number of Relapses	Continuous, number of relapses since index therapy start	Hierarchical Bayesian GLM	14 demographic and clinical predictors	Clinical	Multiple	RRMS		0	0	36	1	0	0	1	0														3119										2574.6
Relapse-related	Other	Number of Relapses	Continuous, number of relapses since index therapy start	Hierarchical Bayesian GLM	3 non-personalized predictors	Clinical	Multiple	RRMS		0	0	36	1	0	0	1	0														3119										2650.1
Severity	EDSS Change	EDSS Worsening	Dichotomized by increase of >=1 point for previous EDSS <=5.5 and increase 0.5 point otherwise, which must be sustained for at least 3 months and confirmed by at least one other valid EDSS measurement	Hierarchical Bayesian GLM	18 demographic, clinical, and therapeutic predictors	Clinical	Multiple	RRMS		0	0	36	1	0	0	1	0																									3354				0.554
Relapse-related	Other	Number of Relapses	Continuous, number of relapses since index therapy start	Hierarchical Bayesian GLM	18 demographic, clinical, and therapeutic predictors	Clinical	Multiple	RRMS		0	0	36	1	0	0	1	0																									5606				0.608
Severity	EDSS Change	EDSS Worsening	Dichotomized by increase of >=1 point for previous EDSS <=5.5 and increase 0.5 point otherwise, which must be sustained for at least 3 months and confirmed by at least one other valid EDSS measurement	Hierarchical Bayesian GLM	18 demographic, clinical, and therapeutic predictors	Clinical	Multiple	RRMS		0	0	36	1	0	0	1	0																									314
Relapse-related	Other	Number of Relapses	Continuous, number of relapses since index therapy start	Hierarchical Bayesian GLM	18 demographic, clinical, and therapeutic predictors	Clinical	Multiple	RRMS		0	0	36	1	0	0	1	0																									314
Severity	EDSS Change	EDSS Worsening	Dichotomized by increase of >=1 point for previous EDSS <=5.5 and increase 0.5 point otherwise, which must be sustained for at least 3 months and confirmed by at least one other valid EDSS measurement	Hierarchical Bayesian GLM	18 demographic, clinical, and therapeutic predictors	Clinical	Multiple	RRMS		0	0	36	1	0	0	1	0																									314						0.131
Relapse-related	Other	Number of Relapses	Continuous, number of relapses since index therapy start	Hierarchical Bayesian GLM	18 demographic, clinical, and therapeutic predictors	Clinical	Multiple	RRMS		0	0	36	1	0	0	1	0																									314						0.784
Severity	EDSS Change	EDSS Worsening	Dichotomized by increase >=1 EDSS point at 6 months post-relapse treatment	Logistic Regression	age > 40 years, shorter disease duration, EDSS increase ≥ 1.5 points at time of relapse, EDSS = 0 before relapse, proprioceptive ataxia, and absence of subjective sensory disorders	Clinical	Multiple	RRMS		1	0	7	1	0	0	1	0														186									0.82	0.82	175
Severity	Conversion	CDMS Conversion	Dichotomized by an additional clinical attack	Logistic Regression	Positive Oligoclonal Bands (OCB)	Clinical, CSF biomarkers	Single	CIS		0	0	21	0	0	1	1	0	64					0.004			26.599				26.599
Severity	Conversion	CDMS Conversion	Dichotomized by an additional clinical attack	Logistic Regression	EP proof of subclinical lesion	Clinical, CSF biomarkers	Multiple	CIS		0	0	21	0	0	1	1	0	64					0.003			71.599				71.599
Severity	Conversion	CDMS Conversion	Dichotomized by demonstration of new T2-hyperintense lesion on follow-up MRI with reference to baseline scan and/or additional clinical attack	Logistic Regression	Positive Oligoclonal Bands (OCB)	Clinical, CSF biomarkers	Single	CIS		0	0	21	0	0	1	1	0	64					0.006			5.941				5.941
Severity	Conversion	CDMS Conversion	Dichotomized by demonstration of new T2-hyperintense lesion on follow-up MRI with reference to baseline scan and/or additional clinical attack	Logistic Regression	EP proof of subclinical lesion	Clinical, CSF biomarkers	Multiple	CIS		0	0	21	0	0	1	1	0	64					0.0016			14.356				14.356
Severity	Scales	Multiple Sclerosis Severity Score (MSSS)	Continuous score	Linear Regression	8-year T25FW	Clinical	Single	MS		0	0	6	0	0	0	1	0	122					<0.0001							0.11
Severity	Scales	Multiple Sclerosis Severity Score (MSSS)	Continuous score	Linear Regression	10-year T25FW	Clinical	Single	MS		0	0	6	0	0	0	1	0	122					0.0001							0.09
Severity	Scales	Multiple Sclerosis Severity Score (MSSS)	Continuous score	Linear Regression	12-year T25FW	Clinical	Single	MS		0	0	6	0	0	0	1	0	122					0.0001							0.12
Disability	EDSS	EDSS Ordinal	Continuous score	Linear Regression	8-year T25FW	Clinical	Single	MS		0	0	6	0	0	0	1	0	122					<0.0001							0.2
Disability	EDSS	EDSS Ordinal	Continuous score	Linear Regression	10-year T25FW	Clinical	Single	MS		0	0	6	0	0	0	1	0	122					<0.0001							0.14
Disability	EDSS	EDSS Ordinal	Continuous score	Linear Regression	12-year T25FW	Clinical	Single	MS		0	0	6	0	0	0	1	0	122					<0.0001							0.24
Severity	Scales	Multiple Sclerosis Severity Score (MSSS)	Continuous score	Random Forest	Genetic Model of MS Severity (GeM-MSS) Predicted Outcome based on 113 Genetic Variants	Genes	Multiple	RRMS, SPMS, PPMS		1	1	339	1	0	1	1	1														205	0.578				2.71e-19						94	0.202	0.056
Severity	Scales	ARMSS	Continuous score	Random Forest	Genetic Model of MS Severity (GeM-MSS) Predicted Outcome based on 113 Genetic Variants	Genes	Multiple	RRMS, SPMS, PPMS		1	1	339	1	0	1	1	1														205	0.579				4.2e-19						94	0.165	0.12
Severity	Scales	MS Disease Severity Scale (MS-DSS)	Continuous score	Random Forest	Genetic Model of MS Severity (GeM-MSS) Predicted Outcome based on 113 Genetic Variants	Genes	Multiple	RRMS, SPMS, PPMS		1	1	339	1	0	1	1	1														205	0.969				8.76e-125						94	0.214	0.043
Patient Reported Outcome (PRO)	Falls	Falling	Dichotomized as "faller" and "non-faller" based on whether person has one or more falls in 3-month diary period as recommended by International Multiple Sclerosis Falls Prevention Research Network	Logistic Regression	Male gender	Clinical	Single	RRMS, SPMS, PPMS, Benign		0	0	11	1	0	0	1	0	100					0.09			2.56				2.56
Patient Reported Outcome (PRO)	Falls	Falling	Dichotomized as "faller" and "non-faller" based on whether person has one or more falls in 3-month diary period as recommended by International Multiple Sclerosis Falls Prevention Research Network	Logistic Regression	Deteriorating MS course past year	Clinical	Single	RRMS, SPMS, PPMS, Benign		0	0	11	1	0	0	1	0	100					0.22			2.02				2.02
Patient Reported Outcome (PRO)	Falls	Falling	Dichotomized as "faller" and "non-faller" based on whether person has one or more falls in 3-month diary period as recommended by International Multiple Sclerosis Falls Prevention Research Network	Logistic Regression	Fall in the past 3 months	Clinical	Single	RRMS, SPMS, PPMS, Benign		0	0	11	1	0	0	1	0	100					0.05			2.88				2.88
Patient Reported Outcome (PRO)	Falls	Falling	Dichotomized as "faller" and "non-faller" based on whether person has one or more falls in 3-month diary period as recommended by International Multiple Sclerosis Falls Prevention Research Network	Logistic Regression	Use of a mobility aid	Clinical	Single	RRMS, SPMS, PPMS, Benign		0	0	11	1	0	0	1	0	100					0.47			1.54				1.54
Patient Reported Outcome (PRO)	Falls	Falling	Dichotomized as "faller" and "non-faller" based on whether person has one or more falls in 3-month diary period as recommended by International Multiple Sclerosis Falls Prevention Research Network	Logistic Regression	Problems with balance/mobility	Clinical	Single	RRMS, SPMS, PPMS, Benign		0	0	11	1	0	0	1	0	100					0.6			1.31				1.31
Patient Reported Outcome (PRO)	Falls	Falling	Dichotomized as "faller" and "non-faller" based on whether person has one or more falls in 3-month diary period as recommended by International Multiple Sclerosis Falls Prevention Research Network	Logistic Regression	Depression	Clinical	Single	RRMS, SPMS, PPMS, Benign		0	0	11	1	0	0	1	0	100					0.18			2.06				2.06
Patient Reported Outcome (PRO)	Falls	Falling	Dichotomized as "faller" and "non-faller" based on whether person has one or more falls in 3-month diary period as recommended by International Multiple Sclerosis Falls Prevention Research Network	Logistic Regression	Not having visual problems	Clinical	Single	RRMS, SPMS, PPMS, Benign		0	0	11	1	0	0	1	0	100					0.01			5.59				5.59
Patient Reported Outcome (PRO)	Falls	Falling	Dichotomized as "faller" and "non-faller" based on whether person has one or more falls in 3-month diary period as recommended by International Multiple Sclerosis Falls Prevention Research Network	Logistic Regression	Problems with bladder control	Clinical	Single	RRMS, SPMS, PPMS, Benign		0	0	11	1	0	0	1	0	100					0.3			1.81				1.81
Patient Reported Outcome (PRO)	Falls	Falling	Dichotomized as "faller" and "non-faller" based on whether person has one or more falls in 3-month diary period as recommended by International Multiple Sclerosis Falls Prevention Research Network	Logistic Regression	Stiffness or spasms	Clinical	Single	RRMS, SPMS, PPMS, Benign		0	0	11	1	0	0	1	0	100					0.89			1.1				1.1
Patient Reported Outcome (PRO)	Falls	Falling	Dichotomized as "faller" and "non-faller" based on whether person has one or more falls in 3-month diary period as recommended by International Multiple Sclerosis Falls Prevention Research Network	Logistic Regression	Problems dual tasking	Clinical	Single	RRMS, SPMS, PPMS, Benign		0	0	11	1	0	0	1	0	100					0.26			1.8				1.8
Patient Reported Outcome (PRO)	Falls	Falling	Dichotomized as "faller" and "non-faller" based on whether person has one or more falls in 3-month diary period as recommended by International Multiple Sclerosis Falls Prevention Research Network	Logistic Regression	TUG	Clinical	Single	RRMS, SPMS, PPMS, Benign		0	0	11	1	0	0	1	0	100					0.75			1.01				1.01
Patient Reported Outcome (PRO)	Falls	Falling	Dichotomized as "faller" and "non-faller" based on whether person has one or more falls in 3-month diary period as recommended by International Multiple Sclerosis Falls Prevention Research Network	Logistic Regression	All 4 predictor variables (Fall in past 3 months, Not having visual problems, Problems with bladder control, TUG)	Clinical	Multiple	RRMS, SPMS, PPMS, Benign		0	0	11	1	0	0	1	0	100			0.2		0.97						0.72
Relapse-related	Other	Presence of Relapse	Dichotomized as "presence" or "absence" of relapses within first year of DMF treatment, where relapse is defined as an episode of neurological symptoms occurring at least 30 days after the onset of any previous episode, lasting at least 24 h, not attributable to any other causes, occurring in the absence of an infection or fever, and accompanied either by new clinical signs, i.e., changes in the …	Multivariate Logistic Regression	Gender (F)	Clinical	Single	RRMS	dimethyl fumarate (DMF)	0	0	36	0	0	0	1	0	338					0.63			0.635				0.635
Relapse-related	Other	Presence of Relapse	Dichotomized as "presence" or "absence" of relapses within first year of DMF treatment, where relapse is defined as an episode of neurological symptoms occurring at least 30 days after the onset of any previous episode, lasting at least 24 h, not attributable to any other causes, occurring in the absence of an infection or fever, and accompanied either by new clinical signs, i.e., changes in the …	Multivariate Logistic Regression	Age	Clinical	Single	RRMS	dimethyl fumarate (DMF)	0	0	36	0	0	0	1	0	338					0.06			0.851				0.851
Relapse-related	Other	Presence of Relapse	Dichotomized as "presence" or "absence" of relapses within first year of DMF treatment, where relapse is defined as an episode of neurological symptoms occurring at least 30 days after the onset of any previous episode, lasting at least 24 h, not attributable to any other causes, occurring in the absence of an infection or fever, and accompanied either by new clinical signs, i.e., changes in the …	Multivariate Logistic Regression	Baseline Gd+ (YES)	Clinical	Single	RRMS	dimethyl fumarate (DMF)	0	0	36	0	0	0	1	0	338					0.08			0.045				0.045
Relapse-related	Other	Presence of Relapse	Dichotomized as "presence" or "absence" of relapses within first year of DMF treatment, where relapse is defined as an episode of neurological symptoms occurring at least 30 days after the onset of any previous episode, lasting at least 24 h, not attributable to any other causes, occurring in the absence of an infection or fever, and accompanied either by new clinical signs, i.e., changes in the …	Multivariate Logistic Regression	Baseline T2 (YES)	Clinical	Single	RRMS	dimethyl fumarate (DMF)	0	0	36	0	0	0	1	0	338					0.51			1.99				1.99
Relapse-related	Other	Presence of Relapse	Dichotomized as "presence" or "absence" of relapses within first year of DMF treatment, where relapse is defined as an episode of neurological symptoms occurring at least 30 days after the onset of any previous episode, lasting at least 24 h, not attributable to any other causes, occurring in the absence of an infection or fever, and accompanied either by new clinical signs, i.e., changes in the …	Multivariate Logistic Regression	Relapses pre-DMF (YES)	Clinical	Single	RRMS	dimethyl fumarate (DMF)	0	0	36	0	0	0	1	0	338					0.06			0.73				0.73
Relapse-related	Other	Presence of Relapse	Dichotomized as "presence" or "absence" of relapses within first year of DMF treatment, where relapse is defined as an episode of neurological symptoms occurring at least 30 days after the onset of any previous episode, lasting at least 24 h, not attributable to any other causes, occurring in the absence of an infection or fever, and accompanied either by new clinical signs, i.e., changes in the …	Multivariate Logistic Regression	1st line DMD vs. naive	Clinical	Single	RRMS	dimethyl fumarate (DMF)	0	0	36	0	0	0	1	0	338					0.99			1.002				1.002
Relapse-related	Other	Presence of Relapse	Dichotomized as "presence" or "absence" of relapses within first year of DMF treatment, where relapse is defined as an episode of neurological symptoms occurring at least 30 days after the onset of any previous episode, lasting at least 24 h, not attributable to any other causes, occurring in the absence of an infection or fever, and accompanied either by new clinical signs, i.e., changes in the …	Multivariate Logistic Regression	2nd line DMD vs. naive	Clinical	Single	RRMS	dimethyl fumarate (DMF)	0	0	36	0	0	0	1	0	338					0.38			0.236				0.236
Relapse-related	Other	Presence of Relapse	Dichotomized as "presence" or "absence" of relapses within first year of DMF treatment, where relapse is defined as an episode of neurological symptoms occurring at least 30 days after the onset of any previous episode, lasting at least 24 h, not attributable to any other causes, occurring in the absence of an infection or fever, and accompanied either by new clinical signs, i.e., changes in the …	Multivariate Logistic Regression	Variation in WBC	Clinical	Single	RRMS	dimethyl fumarate (DMF)	0	0	36	0	0	0	1	0	338					0.043			1.054				1.054
Relapse-related	Other	Presence of Relapse	Dichotomized as "presence" or "absence" of relapses within first year of DMF treatment, where relapse is defined as an episode of neurological symptoms occurring at least 30 days after the onset of any previous episode, lasting at least 24 h, not attributable to any other causes, occurring in the absence of an infection or fever, and accompanied either by new clinical signs, i.e., changes in the …	Multivariate Logistic Regression	Lymphocyte count (LC) at T3	Clinical	Single	RRMS	dimethyl fumarate (DMF)	0	0	36	0	0	0	1	0	338					0.09			1.08				1.08
Relapse-related	Other	Presence of Relapse	Dichotomized as "presence" or "absence" of relapses within first year of DMF treatment, where relapse is defined as an episode of neurological symptoms occurring at least 30 days after the onset of any previous episode, lasting at least 24 h, not attributable to any other causes, occurring in the absence of an infection or fever, and accompanied either by new clinical signs, i.e., changes in the …	Multivariate Logistic Regression	Baseline BMI	Clinical	Single	RRMS	dimethyl fumarate (DMF)	0	0	36	0	0	0	1	0	338					0.213			0.828				0.828
Relapse-related	Other	Presence of Relapse	Dichotomized as "presence" or "absence" of relapses within first year of DMF treatment, where relapse is defined as an episode of neurological symptoms occurring at least 30 days after the onset of any previous episode, lasting at least 24 h, not attributable to any other causes, occurring in the absence of an infection or fever, and accompanied either by new clinical signs, i.e., changes in the …	Multivariate Logistic Regression	High DMF-induced lymphopenia (DIHL) at T3	Clinical	Single	RRMS	dimethyl fumarate (DMF)	0	0	36	0	0	0	1	0	338					0.125			2.5				2.5
Relapse-related	Other	Presence of Relapse	Dichotomized as "presence" or "absence" of relapses within first year of DMF treatment, where relapse is defined as an episode of neurological symptoms occurring at least 30 days after the onset of any previous episode, lasting at least 24 h, not attributable to any other causes, occurring in the absence of an infection or fever, and accompanied either by new clinical signs, i.e., changes in the …	Multivariate Logistic Regression	High DMF-induced lymphopenia (DIHL) at T6	Clinical	Single	RRMS	dimethyl fumarate (DMF)	0	0	36	0	0	0	1	0	338					0.493			0.62				0.62
Severity	Other	Age at Disease Onset	Continuous	Multivariate Linear Regression	10 lasso selected predictor variables	Clinical	Multiple	RRMS, PPMS		0	0	60	1	0	1	1	0														1043			0.3
Disability	Gait-based	T25FW	Continuous measure of change in T25FWT speed over 3 time points	Multivariate Regression Analysis	Protein S, age, sex, EDSS	Clinical, Blood biomarkers	Multiple	PMS		1	0	25	0	0	0	1	0	61			0.144		0.004
Disability	Gait-based	T25FW	Continuous measure of change in T25FWT speed over 3 time points	Multivariate Regression Analysis	Protein S	Clinical, Blood biomarkers	Single	PMS		1	0	25	0	0	0	1	0	61			0.21		0.021
Disability	Gait-based	T25FW	Continuous measure of change in T25FWT speed over 3 time points for patients undergoing robot-assisted gait training	Multivariate Regression Analysis	Soluble thrombomodulin	Clinical, Blood biomarkers	Single	PMS		1	0	25	0	0	0	1	0	33			0.154		0.032
Disability	Gait-based	T25FW	Continuous measure of change in T25FWT speed over 3 time points for patients undergoing robot-assisted gait training	Multivariate Regression Analysis	Protein S, soluble thrombomodulin, age, sex, EDSS	Clinical, Blood biomarkers	Multiple	PMS		1	0	25	0	0	0	1	0	33			0.541		0.001
Severity	EDSS Change	EDSS plus	Dichotomized. EDSS worsening defined as increase >=1 point from baseline score of >=1, or increase >=1.5 points from baseline score of 0 that was sustained for 6 months. T25FW and 9HPT worsening defined as increase >20% relative to baseline measurement AT YEAR 6	Multiple Regression Analysis	MRI activity	Clinical, MRI	Single	RRMS		0	0	16	0	1	0	1	0	72					0.032					0.6765		0.6765
Severity	EDSS Change	EDSS plus	Dichotomized. EDSS worsening defined as increase >=1 point from baseline score of >=1, or increase >=1.5 points from baseline score of 0 that was sustained for 6 months. T25FW and 9HPT worsening defined as increase >20% relative to baseline measurement AT YEAR 7	Multiple Regression Analysis	Clinical worsening	Clinical, MRI	Single	RRMS		0	0	16	0	1	0	1	0	72					0.039					0.7143		0.7143
Severity	EDSS Change	EDSS plus	Dichotomized. EDSS worsening defined as increase >=1 point from baseline score of >=1, or increase >=1.5 points from baseline score of 0 that was sustained for 6 months. T25FW and 9HPT worsening defined as increase >20% relative to baseline measurement AT YEAR 8	Multiple Regression Analysis	Minimal evidence of disease activity (MEDA)	Clinical, MRI	Single	RRMS		0	0	16	0	1	0	1	0	72					0.017					0.7059		0.7059
Severity	EDSS Change	EDSS plus	Dichotomized. EDSS, T25FW, and 9HPT worsening described above. BRBN worsening defined as worsening in >=2 domains during follow-up AT YEAR 6	Multiple Regression Analysis	Brief Repeatable Battery of Neuropsychological Tests (BRBN)	Clinical, MRI	Single	RRMS		0	0	16	0	1	0	1	0	72					0.017					0.7143		0.7143
Severity	EDSS Change	EDSS plus	Dichotomized. EDSS, T25FW, and 9HPT worsening described above. BRBN worsening defined as worsening in >=2 domains during follow-up AT YEAR 7	Multiple Regression Analysis	Clinical worsening + BRBN	Clinical, MRI	Multiple	RRMS		0	0	16	0	1	0	1	0	72					0.049					0.6857		0.6857
Severity	EDSS Change	EDSS plus	Dichotomized. EDSS, T25FW, and 9HPT worsening described above. BRBN worsening defined as worsening in >=2 domains during follow-up AT YEAR 8	Multiple Regression Analysis	T25FW + 9HPT + BRBN	Clinical, MRI	Multiple	RRMS		0	0	16	0	1	0	1	0	72					0.017					0.7143		0.7143
Disability	Cognitive	Brief Repeatable Battery of Neuropsychological Tests (BRBN)	Dichotomized. BRBN worsening defined as worsening in >=2 domains during follow-up AT YEAR 6	Multiple Regression Analysis	Brief Repeatable Battery of Neuropsychological Tests (BRBN)	Clinical, MRI	Single	RRMS		0	0	16	0	1	0	1	0	72					0.011					0.7222		0.7222
Disability	Cognitive	Brief Repeatable Battery of Neuropsychological Tests (BRBN)	Dichotomized. BRBN worsening defined as worsening in >=2 domains during follow-up AT YEAR 7	Multiple Regression Analysis	Clinical worsening + BRBN	Clinical, MRI	Multiple	RRMS		0	0	16	0	1	0	1	0	72					0.015					0.7222		0.7222
Disability	Cognitive	Brief Repeatable Battery of Neuropsychological Tests (BRBN)	Dichotomized. BRBN worsening defined as worsening in >=2 domains during follow-up AT YEAR 8	Multiple Regression Analysis	T25FW + 9HPT + BRBN	Clinical, MRI	Multiple	RRMS		0	0	16	0	1	0	1	0	72					0.005					0.5714		0.5714
Treatment-related	Other	Treatment Response	Dichotomized into "responders" and "non-responders" using cutoff of 15% improvement in at least one clinical walking test, namely T25FW and/or 6MWT	Logistic Regression	6MWT	Clinical	Single	RRMS, SPMS, PPMS		1	0	9	0	0	0	1	0	55			0.536							0.8		0.8
Treatment-related	Other	Treatment Response	Dichotomized into "responders" and "non-responders" using cutoff of 15% improvement in at least one clinical walking test, namely T25FW and/or 6MWT	Logistic Regression	6MWT + T25FW	Clinical	Multiple	RRMS, SPMS, PPMS		1	0	9	0	0	0	1	0	55			0.63							0.855		0.855
Patient Reported Outcome (PRO)	Other	Short-Form Six-Dimension (SF-6D)	Continuous, 0-1 with 1 for perfect health and 0 for death. Scores converted from RAND-36 Item Health Survey to arrive at health utiliy score for SF-6D	Repeated-measures mixed-effects model	EDSS 1-1.5	Clinical	Single	RRMS, SPMS		0	0	36	1	0	0	1	0	274					< 0.0001	0.0455
Patient Reported Outcome (PRO)	Other	Short-Form Six-Dimension (SF-6D)	Continuous, 0-1 with 1 for perfect health and 0 for death. Scores converted from RAND-36 Item Health Survey to arrive at health utiliy score for SF-6D	Repeated-measures mixed-effects model	EDSS 2–2.5	Clinical	Single	RRMS, SPMS		0	0	36	1	0	0	1	0	274					0.0208	0.0176
Patient Reported Outcome (PRO)	Other	Short-Form Six-Dimension (SF-6D)	Continuous, 0-1 with 1 for perfect health and 0 for death. Scores converted from RAND-36 Item Health Survey to arrive at health utiliy score for SF-6D	Repeated-measures mixed-effects model	EDSS 3–3.5	Clinical	Single	RRMS, SPMS		0	0	36	1	0	0	1	0	274					0.0001	0.0185
Patient Reported Outcome (PRO)	Other	Short-Form Six-Dimension (SF-6D)	Continuous, 0-1 with 1 for perfect health and 0 for death. Scores converted from RAND-36 Item Health Survey to arrive at health utiliy score for SF-6D	Repeated-measures mixed-effects model	EDSS 4–4.5	Clinical	Single	RRMS, SPMS		0	0	36	1	0	0	1	0	274					< 0.0001	0.0196
Patient Reported Outcome (PRO)	Other	Short-Form Six-Dimension (SF-6D)	Continuous, 0-1 with 1 for perfect health and 0 for death. Scores converted from RAND-36 Item Health Survey to arrive at health utiliy score for SF-6D	Repeated-measures mixed-effects model	EDSS 5–5.5	Clinical	Single	RRMS, SPMS		0	0	36	1	0	0	1	0	274					< 0.0001	0.0231
Patient Reported Outcome (PRO)	Other	Short-Form Six-Dimension (SF-6D)	Continuous, 0-1 with 1 for perfect health and 0 for death. Scores converted from RAND-36 Item Health Survey to arrive at health utiliy score for SF-6D	Repeated-measures mixed-effects model	EDSS 6–6.5	Clinical	Single	RRMS, SPMS		0	0	36	1	0	0	1	0	274					< 0.0001	0.0272
Patient Reported Outcome (PRO)	Other	Short-Form Six-Dimension (SF-6D)	Continuous, 0-1 with 1 for perfect health and 0 for death. Scores converted from RAND-36 Item Health Survey to arrive at health utiliy score for SF-6D	Repeated-measures mixed-effects model	EDSS 7–7.5	Clinical	Single	RRMS, SPMS		0	0	36	1	0	0	1	0	274					< 0.0001	0.0338
Patient Reported Outcome (PRO)	Other	Short-Form Six-Dimension (SF-6D)	Continuous, 0-1 with 1 for perfect health and 0 for death. Scores converted from RAND-36 Item Health Survey to arrive at health utiliy score for SF-6D	Repeated-measures mixed-effects model	T25FW, seconds	Clinical	Single	RRMS, SPMS		0	0	36	1	0	0	1	0	274					0.0088	0.0015
Patient Reported Outcome (PRO)	Other	Short-Form Six-Dimension (SF-6D)	Continuous, 0-1 with 1 for perfect health and 0 for death. Scores converted from RAND-36 Item Health Survey to arrive at health utiliy score for SF-6D	Repeated-measures mixed-effects model	9HPT, seconds (Dominant hand)	Clinical	Single	RRMS, SPMS		0	0	36	1	0	0	1	0	274					0.422	0.0009
Patient Reported Outcome (PRO)	Other	Short-Form Six-Dimension (SF-6D)	Continuous, 0-1 with 1 for perfect health and 0 for death. Scores converted from RAND-36 Item Health Survey to arrive at health utiliy score for SF-6D	Repeated-measures mixed-effects model	9HPT, seconds (Non-dominant hand)	Clinical	Single	RRMS, SPMS		0	0	36	1	0	0	1	0	274					0.6246	0.0007
Patient Reported Outcome (PRO)	Other	Short-Form Six-Dimension (SF-6D)	Continuous, 0-1 with 1 for perfect health and 0 for death. Scores converted from RAND-36 Item Health Survey to arrive at health utiliy score for SF-6D	Repeated-measures mixed-effects model	PASAT, total correct answers	Clinical	Single	RRMS, SPMS		0	0	36	1	0	0	1	0	274					0.1266	0.0005
Patient Reported Outcome (PRO)	Other	Short-Form Six-Dimension (SF-6D)	Continuous, 0-1 with 1 for perfect health and 0 for death. Scores converted from RAND-36 Item Health Survey to arrive at health utiliy score for SF-6D	Repeated-measures mixed-effects model	Relapse(s) in last 6 months	Clinical	Single	RRMS, SPMS		0	0	36	1	0	0	1	0	274					0.0266	0.0109
Patient Reported Outcome (PRO)	Other	Short-Form Six-Dimension (SF-6D)	Continuous, 0-1 with 1 for perfect health and 0 for death. Scores converted from RAND-36 Item Health Survey to arrive at health utiliy score for SF-6D	Repeated-measures mixed-effects model	Baseline age, years	Clinical	Single	RRMS, SPMS		0	0	36	1	0	0	1	0	274					0.0649	0.0007
Patient Reported Outcome (PRO)	Other	Short-Form Six-Dimension (SF-6D)	Continuous, 0-1 with 1 for perfect health and 0 for death. Scores converted from RAND-36 Item Health Survey to arrive at health utiliy score for SF-6D	Repeated-measures mixed-effects model	Sex (Male)	Clinical	Single	RRMS, SPMS		0	0	36	1	0	0	1	0	274					0.5601	0.0118
Patient Reported Outcome (PRO)	Other	Short-Form Six-Dimension (SF-6D)	Continuous, 0-1 with 1 for perfect health and 0 for death. Scores converted from RAND-36 Item Health Survey to arrive at health utiliy score for SF-6D	Repeated-measures mixed-effects model	Race (Black or African American)	Clinical	Single	RRMS, SPMS		0	0	36	1	0	0	1	0	274					0.2706	0.0456
Patient Reported Outcome (PRO)	Other	Short-Form Six-Dimension (SF-6D)	Continuous, 0-1 with 1 for perfect health and 0 for death. Scores converted from RAND-36 Item Health Survey to arrive at health utiliy score for SF-6D	Repeated-measures mixed-effects model	Race (Asian)	Clinical	Single	RRMS, SPMS		0	0	36	1	0	0	1	0	274					0.4595	0.0452
Patient Reported Outcome (PRO)	Other	Short-Form Six-Dimension (SF-6D)	Continuous, 0-1 with 1 for perfect health and 0 for death. Scores converted from RAND-36 Item Health Survey to arrive at health utiliy score for SF-6D	Repeated-measures mixed-effects model	Race (Hispanic)	Clinical	Single	RRMS, SPMS		0	0	36	1	0	0	1	0	274					0.4999	0.0442
Patient Reported Outcome (PRO)	Other	Short-Form Six-Dimension (SF-6D)	Continuous, 0-1 with 1 for perfect health and 0 for death. Scores converted from RAND-36 Item Health Survey to arrive at health utiliy score for SF-6D	Repeated-measures mixed-effects model	Race (Other)	Clinical	Single	RRMS, SPMS		0	0	36	1	0	0	1	0	274					0.2009	0.0444
Patient Reported Outcome (PRO)	Other	Short-Form Six-Dimension (SF-6D)	Continuous, 0-1 with 1 for perfect health and 0 for death. Scores converted from RAND-36 Item Health Survey to arrive at health utiliy score for SF-6D	Repeated-measures mixed-effects model	EDSS 1–1.5	Clinical	Single	RRMS, SPMS		0	0	36	1	0	0	1	0	420					< 0.0001	0.0717
Patient Reported Outcome (PRO)	Other	Short-Form Six-Dimension (SF-6D)	Continuous, 0-1 with 1 for perfect health and 0 for death. Scores converted from RAND-36 Item Health Survey to arrive at health utiliy score for SF-6D	Repeated-measures mixed-effects model	EDSS 2–2.5	Clinical	Single	RRMS, SPMS		0	0	36	1	0	0	1	0	420					0.1917	0.0669
Patient Reported Outcome (PRO)	Other	Short-Form Six-Dimension (SF-6D)	Continuous, 0-1 with 1 for perfect health and 0 for death. Scores converted from RAND-36 Item Health Survey to arrive at health utiliy score for SF-6D	Repeated-measures mixed-effects model	EDSS 3–3.5	Clinical	Single	RRMS, SPMS		0	0	36	1	0	0	1	0	420					0.0022	0.0647
Patient Reported Outcome (PRO)	Other	Short-Form Six-Dimension (SF-6D)	Continuous, 0-1 with 1 for perfect health and 0 for death. Scores converted from RAND-36 Item Health Survey to arrive at health utiliy score for SF-6D	Repeated-measures mixed-effects model	EDSS 4–4.5	Clinical	Single	RRMS, SPMS		0	0	36	1	0	0	1	0	420					0.0005	0.0638
Patient Reported Outcome (PRO)	Other	Short-Form Six-Dimension (SF-6D)	Continuous, 0-1 with 1 for perfect health and 0 for death. Scores converted from RAND-36 Item Health Survey to arrive at health utiliy score for SF-6D	Repeated-measures mixed-effects model	EDSS 5–5.5	Clinical	Single	RRMS, SPMS		0	0	36	1	0	0	1	0	420					0.0001	0.064
Patient Reported Outcome (PRO)	Other	Short-Form Six-Dimension (SF-6D)	Continuous, 0-1 with 1 for perfect health and 0 for death. Scores converted from RAND-36 Item Health Survey to arrive at health utiliy score for SF-6D	Repeated-measures mixed-effects model	EDSS 6–6.5	Clinical	Single	RRMS, SPMS		0	0	36	1	0	0	1	0	420					< 0.0001	0.0644
Patient Reported Outcome (PRO)	Other	Short-Form Six-Dimension (SF-6D)	Continuous, 0-1 with 1 for perfect health and 0 for death. Scores converted from RAND-36 Item Health Survey to arrive at health utiliy score for SF-6D	Repeated-measures mixed-effects model	EDSS 7–7.5	Clinical	Single	RRMS, SPMS		0	0	36	1	0	0	1	0	420					< 0.0001	0.0641
Patient Reported Outcome (PRO)	Other	Short-Form Six-Dimension (SF-6D)	Continuous, 0-1 with 1 for perfect health and 0 for death. Scores converted from RAND-36 Item Health Survey to arrive at health utiliy score for SF-6D	Repeated-measures mixed-effects model	T25FW, seconds	Clinical	Single	RRMS, SPMS		0	0	36	1	0	0	1	0	420					< 0.0001	0.0673
Patient Reported Outcome (PRO)	Other	Short-Form Six-Dimension (SF-6D)	Continuous, 0-1 with 1 for perfect health and 0 for death. Scores converted from RAND-36 Item Health Survey to arrive at health utiliy score for SF-6D	Repeated-measures mixed-effects model	9HPT, seconds (Dominant hand)	Clinical	Single	RRMS, SPMS		0	0	36	1	0	0	1	0	420					0.0012	0.0002
Patient Reported Outcome (PRO)	Other	Short-Form Six-Dimension (SF-6D)	Continuous, 0-1 with 1 for perfect health and 0 for death. Scores converted from RAND-36 Item Health Survey to arrive at health utiliy score for SF-6D	Repeated-measures mixed-effects model	9HPT, seconds (Non-dominant hand)	Clinical	Single	RRMS, SPMS		0	0	36	1	0	0	1	0	420					0.5072	0.0002
Patient Reported Outcome (PRO)	Other	Short-Form Six-Dimension (SF-6D)	Continuous, 0-1 with 1 for perfect health and 0 for death. Scores converted from RAND-36 Item Health Survey to arrive at health utiliy score for SF-6D	Repeated-measures mixed-effects model	PASAT, total correct answers	Clinical	Single	RRMS, SPMS		0	0	36	1	0	0	1	0	420					0.5368	0.0001
Patient Reported Outcome (PRO)	Other	Short-Form Six-Dimension (SF-6D)	Continuous, 0-1 with 1 for perfect health and 0 for death. Scores converted from RAND-36 Item Health Survey to arrive at health utiliy score for SF-6D	Repeated-measures mixed-effects model	Relapse(s) in last 6 months	Clinical	Single	RRMS, SPMS		0	0	36	1	0	0	1	0	420					0.142	0.0003
Patient Reported Outcome (PRO)	Other	Short-Form Six-Dimension (SF-6D)	Continuous, 0-1 with 1 for perfect health and 0 for death. Scores converted from RAND-36 Item Health Survey to arrive at health utiliy score for SF-6D	Repeated-measures mixed-effects model	Baseline age, years	Clinical	Single	RRMS, SPMS		0	0	36	1	0	0	1	0	420					0.0085	0.0154
Patient Reported Outcome (PRO)	Other	Short-Form Six-Dimension (SF-6D)	Continuous, 0-1 with 1 for perfect health and 0 for death. Scores converted from RAND-36 Item Health Survey to arrive at health utiliy score for SF-6D	Repeated-measures mixed-effects model	Sex (Male)	Clinical	Single	RRMS, SPMS		0	0	36	1	0	0	1	0	420					0.2578	0.0006
Patient Reported Outcome (PRO)	Other	Short-Form Six-Dimension (SF-6D)	Continuous, 0-1 with 1 for perfect health and 0 for death. Scores converted from RAND-36 Item Health Survey to arrive at health utiliy score for SF-6D	Repeated-measures mixed-effects model	Race (Black or African American)	Clinical	Single	RRMS, SPMS		0	0	36	1	0	0	1	0	420					0.0506	0.0092
Patient Reported Outcome (PRO)	Other	Short-Form Six-Dimension (SF-6D)	Continuous, 0-1 with 1 for perfect health and 0 for death. Scores converted from RAND-36 Item Health Survey to arrive at health utiliy score for SF-6D	Repeated-measures mixed-effects model	Race (Asian)	Clinical	Single	RRMS, SPMS		0	0	36	1	0	0	1	0	420					0.6399	0.0243
Patient Reported Outcome (PRO)	Other	Short-Form Six-Dimension (SF-6D)	Continuous, 0-1 with 1 for perfect health and 0 for death. Scores converted from RAND-36 Item Health Survey to arrive at health utiliy score for SF-6D	Repeated-measures mixed-effects model	Race (Hispanic)	Clinical	Single	RRMS, SPMS		0	0	36	1	0	0	1	0	420					0.5531	0.0834
Patient Reported Outcome (PRO)	Other	Short-Form Six-Dimension (SF-6D)	Continuous, 0-1 with 1 for perfect health and 0 for death. Scores converted from RAND-36 Item Health Survey to arrive at health utiliy score for SF-6D	Repeated-measures mixed-effects model	Race (Other)	Clinical	Single	RRMS, SPMS		0	0	36	1	0	0	1	0	420					0.7916	0.0886
Disability	EDSS	EDSS Dichotomized	Dichotomized by EDSS score >=4	Logistic Regression	Clinical Model (sex, age, disease duration, number of relapses in the 2 years before the study, and a reference value (at month 12 or 24) of the respective outcome (EDSS, T25FWT, 9HPT, or PASAT score) taken at the start of the analysis period (at BL, month 12, or month 24))	Clinical, Blood biomarkers, MRI	Multiple	RRMS		1	0	66	0	0	1	1	0	132											0.849	0.849
Disability	EDSS	EDSS Dichotomized	Dichotomized by EDSS score >=4	Logistic Regression	Clinical Model + NfL	Clinical, Blood biomarkers, MRI	Multiple	RRMS		1	0	66	0	0	1	1	0	132											0.927	0.927
Disability	EDSS	EDSS Dichotomized	Dichotomized by EDSS score >=4	Logistic Regression	Clinical Model + MRI predictor set (BL assessments of normalized brain volume (NBV), number of Gd+ T1 lesions, and T2 lesion volume)	Clinical, Blood biomarkers, MRI	Multiple	RRMS		1	0	66	0	0	1	1	0	132											0.867	0.867
Disability	EDSS	EDSS Dichotomized	Dichotomized by EDSS score >=4	Logistic Regression	Clinical Model + MRI predictor set + NfL	Clinical, Blood biomarkers, MRI	Multiple	RRMS		1	0	66	0	0	1	1	0	132											0.954	0.954
Severity	EDSS Change	EDSS Worsening	Dichotomized by change of ≥1.5 in EDSS score if initial EDSS = 0, ≥1 if initial EDSS between 1 and 5, or ≥0.5 if initial EDSS >5 at 6 months	Logistic Regression	Clinical Model (sex, age, disease duration, number of relapses in the 2 years before the study, and a reference value (at month 12 or 24) of the respective outcome (EDSS, T25FWT, 9HPT, or PASAT score) taken at the start of the analysis period (at BL, month 12, or month 24))	Clinical, Blood biomarkers, MRI	Multiple	RRMS		1	0	66	0	0	1	1	0	132											0.681	0.681
Severity	EDSS Change	EDSS Worsening	Dichotomized by change of ≥1.5 in EDSS score if initial EDSS = 0, ≥1 if initial EDSS between 1 and 5, or ≥0.5 if initial EDSS >5 at 6 months	Logistic Regression	Clinical Model + NfL	Clinical, Blood biomarkers, MRI	Multiple	RRMS		1	0	66	0	0	1	1	0	132											0.781	0.781
Severity	EDSS Change	EDSS Worsening	Dichotomized by change of ≥1.5 in EDSS score if initial EDSS = 0, ≥1 if initial EDSS between 1 and 5, or ≥0.5 if initial EDSS >5 at 6 months	Logistic Regression	Clinical Model + MRI predictor set (BL assessments of normalized brain volume (NBV), number of Gd+ T1 lesions, and T2 lesion volume)	Clinical, Blood biomarkers, MRI	Multiple	RRMS		1	0	66	0	0	1	1	0	132											0.756	0.756
Severity	EDSS Change	EDSS Worsening	Dichotomized by change of ≥1.5 in EDSS score if initial EDSS = 0, ≥1 if initial EDSS between 1 and 5, or ≥0.5 if initial EDSS >5 at 6 months	Logistic Regression	Clinical Model + MRI predictor set + NfL	Clinical, Blood biomarkers, MRI	Multiple	RRMS		1	0	66	0	0	1	1	0	132											0.849	0.849
Disability	Gait-based	T25FW	Dichotomized by 20% worsening in T25FW	Logistic Regression	Clinical Model (sex, age, disease duration, number of relapses in the 2 years before the study, and a reference value (at month 12 or 24) of the respective outcome (EDSS, T25FWT, 9HPT, or PASAT score) taken at the start of the analysis period (at BL, month 12, or month 24))	Clinical, Blood biomarkers, MRI	Multiple	RRMS		1	0	66	0	0	1	1	0	132											0.617	0.617
Disability	Gait-based	T25FW	Dichotomized by 20% worsening in T25FW	Logistic Regression	Clinical Model + NfL	Clinical, Blood biomarkers, MRI	Multiple	RRMS		1	0	66	0	0	1	1	0	132											0.778	0.778
Disability	Gait-based	T25FW	Dichotomized by 20% worsening in T25FW	Logistic Regression	Clinical Model + MRI predictor set (BL assessments of normalized brain volume (NBV), number of Gd+ T1 lesions, and T2 lesion volume)	Clinical, Blood biomarkers, MRI	Multiple	RRMS		1	0	66	0	0	1	1	0	132											0.686	0.686
Disability	Gait-based	T25FW	Dichotomized by 20% worsening in T25FW	Logistic Regression	Clinical Model + MRI predictor set + NfL	Clinical, Blood biomarkers, MRI	Multiple	RRMS		1	0	66	0	0	1	1	0	132											0.868	0.868
Disability	Other	9HPT	Dichotomized by 20% worsening in 9HPT	Logistic Regression	Clinical Model (sex, age, disease duration, number of relapses in the 2 years before the study, and a reference value (at month 12 or 24) of the respective outcome (EDSS, T25FWT, 9HPT, or PASAT score) taken at the start of the analysis period (at BL, month 12, or month 24))	Clinical, Blood biomarkers, MRI	Multiple	RRMS		1	0	66	0	0	1	1	0	132											0.605	0.605
Disability	Other	9HPT	Dichotomized by 20% worsening in 9HPT	Logistic Regression	Clinical Model + NfL	Clinical, Blood biomarkers, MRI	Multiple	RRMS		1	0	66	0	0	1	1	0	132											0.702	0.702
Disability	Other	9HPT	Dichotomized by 20% worsening in 9HPT	Logistic Regression	Clinical Model + MRI predictor set (BL assessments of normalized brain volume (NBV), number of Gd+ T1 lesions, and T2 lesion volume)	Clinical, Blood biomarkers, MRI	Multiple	RRMS		1	0	66	0	0	1	1	0	132											0.618	0.618
Disability	Other	9HPT	Dichotomized by 20% worsening in 9HPT	Logistic Regression	Clinical Model + MRI predictor set + NfL	Clinical, Blood biomarkers, MRI	Multiple	RRMS		1	0	66	0	0	1	1	0	132											0.777	0.777
Disability	Cognitive	PASAT	Dichotomized by 20% worsening in PASAT	Logistic Regression	Clinical Model (sex, age, disease duration, number of relapses in the 2 years before the study, and a reference value (at month 12 or 24) of the respective outcome (EDSS, T25FWT, 9HPT, or PASAT score) taken at the start of the analysis period (at BL, month 12, or month 24))	Clinical, Blood biomarkers, MRI	Multiple	RRMS		1	0	66	0	0	1	1	0	132											0.702	0.702
Disability	Cognitive	PASAT	Dichotomized by 20% worsening in PASAT	Logistic Regression	Clinical Model + NfL	Clinical, Blood biomarkers, MRI	Multiple	RRMS		1	0	66	0	0	1	1	0	132											0.74	0.74
Disability	Cognitive	PASAT	Dichotomized by 20% worsening in PASAT	Logistic Regression	Clinical Model + MRI predictor set (BL assessments of normalized brain volume (NBV), number of Gd+ T1 lesions, and T2 lesion volume)	Clinical, Blood biomarkers, MRI	Multiple	RRMS		1	0	66	0	0	1	1	0	132											0.789	0.789
Disability	Cognitive	PASAT	Dichotomized by 20% worsening in PASAT	Logistic Regression	Clinical Model + MRI predictor set + NfL	Clinical, Blood biomarkers, MRI	Multiple	RRMS		1	0	66	0	0	1	1	0	132											0.875	0.875
Severity	EDSS Change	EDSS Worsening	Dichotomized by >=1-point increase if baseline EDSS>0 or >=1.5-point increase if baseline EDSS=0	Univariate Logistic Regression	EDSS	Clinical, Blood biomarkers	Single	RRMS		1	1	37	0	0	1	1	1														72			<0.001		0.8826		1.03			1.03
Severity	EDSS Change	EDSS Worsening	Dichotomized by >=1-point increase if baseline EDSS>0 or >=1.5-point increase if baseline EDSS=0	Univariate Logistic Regression	age	Clinical, Blood biomarkers	Single	RRMS		1	1	37	0	0	1	1	1														72			0.02		0.306		1.03			1.03
Severity	EDSS Change	EDSS Worsening	Dichotomized by >=1-point increase if baseline EDSS>0 or >=1.5-point increase if baseline EDSS=0	Univariate Logistic Regression	sex	Clinical, Blood biomarkers	Single	RRMS		1	1	37	0	0	1	1	1														72			<0.001		0.672		1.31			1.31
Severity	EDSS Change	EDSS Worsening	Dichotomized by >=1-point increase if baseline EDSS>0 or >=1.5-point increase if baseline EDSS=0	Univariate Logistic Regression	CD8	Clinical, Blood biomarkers	Single	RRMS		1	1	37	0	0	1	1	1														72			0.07		0.0607		1.08			1.08
Severity	EDSS Change	EDSS Worsening	Dichotomized by >=1-point increase if baseline EDSS>0 or >=1.5-point increase if baseline EDSS=0	Univariate Logistic Regression	CD19	Clinical, Blood biomarkers	Single	RRMS		1	1	37	0	0	1	1	1														72			0.19		0.0367		0.87			0.87
Severity	EDSS Change	EDSS Worsening	Dichotomized by >=1-point increase if baseline EDSS>0 or >=1.5-point increase if baseline EDSS=0	Univariate Logistic Regression	Relative lymphocyte count	Clinical, Blood biomarkers	Single	RRMS		1	1	37	0	0	1	1	1														72			0.15		0.008		0.92			0.92
Severity	EDSS Change	EDSS Worsening	Dichotomized by >=1-point increase if baseline EDSS>0 or >=1.5-point increase if baseline EDSS=0	Univariate Logistic Regression	CD3+/CD69+	Clinical, Blood biomarkers	Single	RRMS		1	1	37	0	0	1	1	1														72			0.19		0.0297		1.3			1.3
Severity	EDSS Change	EDSS Worsening	Dichotomized by >=1-point increase if baseline EDSS>0 or >=1.5-point increase if baseline EDSS=0	Univariate Logistic Regression	CD69	Clinical, Blood biomarkers	Single	RRMS		1	1	37	0	0	1	1	1														72			0.23		0.0178		1.27			1.27
Severity	EDSS Change	EDSS Worsening	Dichotomized by >=1-point increase if baseline EDSS>0 or >=1.5-point increase if baseline EDSS=0	Univariate Logistic Regression	CD4+/CD45RO+	Clinical, Blood biomarkers	Single	RRMS		1	1	37	0	0	1	1	1														72			0.31		0.002		1.17			1.17
Severity	EDSS Change	EDSS Worsening	Dichotomized by >=1-point increase if baseline EDSS>0 or >=1.5-point increase if baseline EDSS=0	Univariate Logistic Regression	CD4+/CD45RA+	Clinical, Blood biomarkers	Single	RRMS		1	1	37	0	0	1	1	1														72			0.18		0.0359		0.93			0.93
Severity	EDSS Change	EDSS Worsening	Dichotomized by >=1-point increase if baseline EDSS>0 or >=1.5-point increase if baseline EDSS=0	Univariate Logistic Regression	CD4+/CD45RO+ab	Clinical, Blood biomarkers	Single	RRMS		1	1	37	0	0	1	1	1														72			0.18		0.0386		37.95			37.95
Severity	EDSS Change	EDSS Worsening	Dichotomized by >=1-point increase if baseline EDSS>0 or >=1.5-point increase if baseline EDSS=0	Multivariate Logistic Regression	Relative lymphocyte count, CD3+/CD69+, CD4+/CD45RO+, CD4+/CD45RA+ab	Clinical, Blood biomarkers	Multiple	RRMS		1	1	37	0	0	1	1	1														72			0.39
Severity	EDSS Change	EDSS Worsening	Dichotomized by 0.5 point increase in EDSS sustained for 6 months	Bivariate analysis	EDSS at discontinuation	Clinical	Single	RRMS		0	0	7	0	0	0	1	0	221	0.212				0.002
Severity	EDSS Change	EDSS Worsening	Dichotomized by 0.5 point increase in EDSS sustained for 6 months	Bivariate analysis	Disease Duration	Clinical	Single	RRMS		0	0	7	0	0	0	1	0	221	0.172				0.004
Severity	EDSS Change	EDSS Worsening	Dichotomized by 0.5 point increase in EDSS sustained for 6 months	Bivariate analysis	Age at discontinuation	Clinical	Single	RRMS		0	0	7	0	0	0	1	0	221	0.123				0.042
Disability	EDSS	EDSS Ordinal	Continuous	Linear Regression	Patient Determined Disease Steps (PDDS)	Clinical	Single	RRMS, SPMS, PPMS		0	0	24	0	0	0	1	1	100		0.61	0.67		<0.001
Relapse-related	Other	Time to Relapse	Continuous, time to first relapse from first symptoms	Multivariable Cox proportional hazard model	Gender (M)	Clinical, CSF biomarkers	Single	RRMS		0	0	42	0	1	1	1	0	498					0.528				0.93			0.93
Relapse-related	Other	Time to Relapse	Continuous, time to first relapse from first symptoms	Multivariable Cox proportional hazard model	Age	Clinical, CSF biomarkers	Single	RRMS		0	0	42	0	1	1	1	0	498					0.237				0.99			0.99
Relapse-related	Other	Time to Relapse	Continuous, time to first relapse from first symptoms	Multivariable Cox proportional hazard model	OCGB+/IgGIF-/IgMIF-	Clinical, CSF biomarkers	Single	RRMS		0	0	42	0	1	1	1	0	114					0.102				1.45			1.45
Relapse-related	Other	Time to Relapse	Continuous, time to first relapse from first symptoms	Multivariable Cox proportional hazard model	OCGB+/IgGIF+/IgMIF-	Clinical, CSF biomarkers	Single	RRMS		0	0	42	0	1	1	1	0	228					0.115				1.4			1.4
Relapse-related	Other	Time to Relapse	Continuous, time to first relapse from first symptoms	Multivariable Cox proportional hazard model	OCGB+/IgGIF+/IgMIF+	Clinical, CSF biomarkers	Single	RRMS		0	0	42	0	1	1	1	0	110					<0.01				1.94			1.94
Severity	Scales	Multiple Sclerosis Severity Score (MSSS)	Continuous	Multivariable linear model	Gender (M)	Clinical, CSF biomarkers	Single	RRMS		0	0	42	0	1	1	1	0	499					<0.01							0.7
Severity	Scales	Multiple Sclerosis Severity Score (MSSS)	Continuous	Multivariable linear model	Age	Clinical, CSF biomarkers	Single	RRMS		0	0	42	0	1	1	1	0	499					<0.01							0.06
Severity	Scales	Multiple Sclerosis Severity Score (MSSS)	Continuous	Multivariable linear model	OCGB+/IgGIF-/IgMIF-	Clinical, CSF biomarkers	Single	RRMS		0	0	42	0	1	1	1	0	114					0.047							0.73
Severity	Scales	Multiple Sclerosis Severity Score (MSSS)	Continuous	Multivariable linear model	OCGB+/IgGIF+/IgMIF-	Clinical, CSF biomarkers	Single	RRMS		0	0	42	0	1	1	1	0	228					0.012							0.86
Severity	Scales	Multiple Sclerosis Severity Score (MSSS)	Continuous	Multivariable linear model	OCGB+/IgGIF+/IgMIF+	Clinical, CSF biomarkers	Single	RRMS		0	0	42	0	1	1	1	0	111					<0.01							1.11
Treatment-related	Other	Time to first initiation of a heDMT	Continuous	Multivariable Cox proportional hazard model	Gender (M)	Clinical, CSF biomarkers	Single	RRMS		0	0	42	0	1	1	1	0	500					0.715				1.06			1.06
Treatment-related	Other	Time to first initiation of a heDMT	Continuous	Multivariable Cox proportional hazard model	Age	Clinical, CSF biomarkers	Single	RRMS		0	0	42	0	1	1	1	0	500					0.037				0.99			0.99
Treatment-related	Other	Time to first initiation of a heDMT	Continuous	Multivariable Cox proportional hazard model	OCGB+/IgGIF-/IgMIF-	Clinical, CSF biomarkers	Single	RRMS		0	0	42	0	1	1	1	0	114					0.055				2.02			2.02
Treatment-related	Other	Time to first initiation of a heDMT	Continuous	Multivariable Cox proportional hazard model	OCGB+/IgGIF+/IgMIF-	Clinical, CSF biomarkers	Single	RRMS		0	0	42	0	1	1	1	0	229					0.037				2.09			2.09
Treatment-related	Other	Time to first initiation of a heDMT	Continuous	Multivariable Cox proportional hazard model	OCGB+/IgGIF+/IgMIF+	Clinical, CSF biomarkers	Single	RRMS		0	0	42	0	1	1	1	0	111					<0.01				2.95			2.95
Disability	Gait-based	Timed Up and Go (TUG)	Continuous, TUG stride velocity was recorded as a measure of gait speed from accelerometer sensors	Correlation	TUG Average Peak Turn Velocity (PTV)	Clinical	Single	RRMS, SPMS, PPMS		0	0	8	0	0	0	1	0	91	0.58				<0.0001
Disability	Gait-based	6MWT	Continuous, 6MWT stride velocity was recorded as a measure of gait speed from accelerometer sensors	Correlation	6MWT PTV	Clinical	Single	RRMS, SPMS, PPMS		0	0	8	0	0	0	1	0	91	0.53				<0.0001
Patient Reported Outcome (PRO)	Other	Activities-Specific Balance Confidence Questionnaire (ABC)	Continuous measure of self-perceived confidence in balance on scale 0-100%	Stepwise Regression	TUG SV	Clinical	Single	RRMS, SPMS, PPMS		0	0	8	0	0	0	1	0	91			0.19
Patient Reported Outcome (PRO)	Other	Activities-Specific Balance Confidence Questionnaire (ABC)	Continuous measure of self-perceived confidence in balance on scale 0-100%	Stepwise Regression	TUG SV, TUG PTV	Clinical	Multiple	RRMS, SPMS, PPMS		0	0	8	0	0	0	1	0	91			0.28		<0.01
Patient Reported Outcome (PRO)	Other	Activities-Specific Balance Confidence Questionnaire (ABC)	Continuous measure of self-perceived confidence in balance on scale 0-100%	Stepwise Regression	6MWT SV	Clinical	Single	RRMS, SPMS, PPMS		0	0	8	0	0	0	1	0	91			0.2
Patient Reported Outcome (PRO)	Other	Activities-Specific Balance Confidence Questionnaire (ABC)	Continuous measure of self-perceived confidence in balance on scale 0-100%	Stepwise Regression	6MWT PTV	Clinical	Single	RRMS, SPMS, PPMS		0	0	8	0	0	0	1	0	91			0.33		<0.01
Patient Reported Outcome (PRO)	Other	MS Walking Scale Questionnaire (MSWS-12)	Continuous measure of self-perceived walking limitations on scale 12-60	Stepwise Regression	TUG SV	Clinical	Single	RRMS, SPMS, PPMS		0	0	8	0	0	0	1	0	91			0.27
Patient Reported Outcome (PRO)	Other	MS Walking Scale Questionnaire (MSWS-12)	Continuous measure of self-perceived walking limitations on scale 12-60	Stepwise Regression	TUG SV, TUG PTV	Clinical	Multiple	RRMS, SPMS, PPMS		0	0	8	0	0	0	1	0	91			0.36		<0.01
Patient Reported Outcome (PRO)	Other	MS Walking Scale Questionnaire (MSWS-12)	Continuous measure of self-perceived walking limitations on scale 12-60	Stepwise Regression	6MWT SV	Clinical	Single	RRMS, SPMS, PPMS		0	0	8	0	0	0	1	0	91			0.28
Patient Reported Outcome (PRO)	Other	MS Walking Scale Questionnaire (MSWS-12)	Continuous measure of self-perceived walking limitations on scale 12-60	Stepwise Regression	6MWT SV, 6MWT PTV	Clinical	Multiple	RRMS, SPMS, PPMS		0	0	8	0	0	0	1	0	91			0.36		<0.01
Disability	Vision-based	Multimodal evoked potential	Continuous, Multimodal EP at baseline	Correlation	CD4+CD28null T cells	Blood biomarkers	Single	RRMS		0	0	6	0	0	0	1	0	109			0.28		0.004
Disability	EDSS	EDSS Ordinal	Continuous, EDSS score at baseline	Correlation	CD4+CD28null T cells	Blood biomarkers	Single	RRMS		0	0	6	0	0	0	1	0	121			0.1		0.47
Disability	Vision-based	Multimodal evoked potential	Continuous, Multimodal EP at year 3	Correlation	CD4+CD28null T cells	Blood biomarkers	Single	RRMS		0	0	6	0	0	0	1	0	82			0.29		0.005
Disability	EDSS	EDSS Ordinal	Continuous, EDSS score at year 3	Correlation	CD4+CD28null T cells	Blood biomarkers	Single	RRMS		0	0	6	0	0	0	1	0	122			0.06		0.46
Disability	Vision-based	Multimodal evoked potential	Continuous, Multimodal EP at year 5	Correlation	CD4+CD28null T cells	Blood biomarkers	Single	RRMS		0	0	6	0	0	0	1	0	39					0.008
Disability	EDSS	EDSS Ordinal	Continuous, EDSS score at year 5	Correlation	CD4+CD28null T cells	Blood biomarkers	Single	RRMS		0	0	6	0	0	0	1	0	110			0.27		0.003
Disability	Gait-based	Dynamic Gait Index (DGI)	Continuous measure of balance on scale 0-3	Correlation	Berg Balance Scale (BBS)	Clinical	Single	RRMS, PPMS		0	1	30	0	0	0	1	0	75	0.823
Disability	Gait-based	Timed Up and Go (TUG)	Continuous measure of time for patient to rise from chair, walk 3m, turn around, walk back to chair, and sit down	Linear Regression	Dynamic Gait Index (DGI)	Clinical	Single	RRMS, PPMS		0	1	30	0	0	0	1	0	75	-0.703		0.272		0.791
Disability	Gait-based	6MWT	Continuous measure of walking endurance, recording distance walked in 6 min	Linear Regression	Dynamic Gait Index (DGI)	Clinical	Single	RRMS, PPMS		0	1	30	0	0	0	1	0	75	0.763		0.496		0.791
Disability	Gait-based	T25FW	Continuous measure of time for patient to walk 25 feet	Linear Regression	Dynamic Gait Index (DGI)	Clinical	Single	RRMS, PPMS		0	1	30	0	0	0	1	0	75	-0.708		0.381		0.791
Patient Reported Outcome (PRO)	Other	36-Item Short Form Health Survey (SF-36)	Continuous measure of physical function on SF-36 with scale 0-100	Linear Regression	Dynamic Gait Index (DGI)	Clinical	Single	RRMS, PPMS		0	1	30	0	0	0	1	0	75	0.57		0.426		0.791
Patient Reported Outcome (PRO)	Other	36-Item Short Form Health Survey (SF-36)	Continuous measure of general health on SF-36 with scale 0-100	Linear Regression	Dynamic Gait Index (DGI)	Clinical	Single	RRMS, PPMS		0	1	30	0	0	0	1	0	75	0.182		0.141		0.791
Disability	Gait-based	Timed Up and Go (TUG)	Continuous measure of time for patient to rise from chair, walk 3m, turn around, walk back to chair, and sit down	Linear Regression	Berg Balance Scale (BBS)	Clinical	Single	RRMS, PPMS		0	1	30	0	0	0	1	0	75	-0.774		0.281		0.791
Disability	Gait-based	6MWT	Continuous measure of walking endurance, recording distance walked in 6 min	Linear Regression	Berg Balance Scale (BBS)	Clinical	Single	RRMS, PPMS		0	1	30	0	0	0	1	0	75	0.709		0.574		0.791
Disability	Gait-based	T25FW	Continuous measure of time for patient to walk 25 feet	Linear Regression	Berg Balance Scale (BBS)	Clinical	Single	RRMS, PPMS		0	1	30	0	0	0	1	0	75	-0.755		0.385		0.791
Patient Reported Outcome (PRO)	Other	36-Item Short Form Health Survey (SF-36)	Continuous measure of physical function on SF-36 with scale 0-100	Linear Regression	Berg Balance Scale (BBS)	Clinical	Single	RRMS, PPMS		0	1	30	0	0	0	1	0	75	0.597		0.433		0.791
Patient Reported Outcome (PRO)	Other	36-Item Short Form Health Survey (SF-36)	Continuous measure of general health on SF-36 with scale 0-100	Linear Regression	Berg Balance Scale (BBS)	Clinical	Single	RRMS, PPMS		0	1	30	0	0	0	1	0	75	0.109		0.153		0.791
Disability	EDSS	EDSS Ordinal	Continuous	Bayesian Path Analysis	Femoral neck Bone Mineral Density (BMD)	Blood biomarkers	Single	RRMS, PPMS		0	0	15	0	1	0	1	0	23	-0.49				0.02
Patient Reported Outcome (PRO)	Other	Beck Depression Inventory (BDI)	Continuous measure of depressive symptoms	Bayesian Path Analysis	Femoral neck Bone Mineral Density (BMD)	Blood biomarkers	Single	RRMS, PPMS		0	0	15	0	1	0	1	0	23	-0.49				0.02
Fatigue	Other	Fatigue Impact Scale (FIS)	Continuous measure of symptomatic fatigue and its impact on function and quality of life with 3 subscales: cognitive, physical, and psychosocial	Bayesian Path Analysis	Femoral neck Bone Mineral Density (BMD)	Blood biomarkers	Single	RRMS, PPMS		0	0	15	0	1	0	1	0	23	-0.65				0.001
Other	Other	Total physical activity	Continuous measure of activity based on raw acceleration units from accelerometer worn by patients for 6 days during all waking hours	Bayesian Path Analysis	Femoral neck Bone Mineral Density (BMD)	Blood biomarkers	Single	RRMS, PPMS		0	0	15	0	1	0	1	0	23	0.48				0.02
Disability	EDSS	EDSS Ordinal	Continuous	Bayesian Path Analysis	IL-6	Blood biomarkers	Single	RRMS, PPMS		0	0	15	0	1	0	1	0	23	0.44				0.04
Other	Other	Femoral neck BMD	Continuous measure using dual energy x-ray absorptiometry, which is then used to calculate Z-scores	Bayesian Path Analysis (No constraints)	IL-6, BDI, FIS, EDSS, Total physical activity	Blood biomarkers	Multiple	RRMS, PPMS		0	0	15	0	1	0	1	0	23			0.47
Disability	EDSS	EDSS Ordinal	Continuous	Bayesian Path Analysis (No constraints)	IL-6, BDI, FIS, EDSS, Total physical activity	Blood biomarkers	Multiple	RRMS, PPMS		0	0	15	0	1	0	1	0	23			0.18
Other	Other	Total physical activity	Continuous measure of activity based on raw acceleration units from accelerometer worn by patients for 6 days during all waking hours	Bayesian Path Analysis (No constraints)	IL-6, BDI, FIS, EDSS, Total physical activity	Blood biomarkers	Multiple	RRMS, PPMS		0	0	15	0	1	0	1	0	23			0.15
Other	Other	Femoral neck BMD	Continuous measure using dual energy x-ray absorptiometry, which is then used to calculate Z-scores	Bayesian Path Analysis (Partial constraints)	IL-6, BDI, FIS, EDSS, Total physical activity	Blood biomarkers	Multiple	RRMS, PPMS		0	0	15	0	1	0	1	0	23			0.51
Disability	EDSS	EDSS Ordinal	Continuous	Bayesian Path Analysis (Partial constraints)	IL-6, BDI, FIS, EDSS, Total physical activity	Blood biomarkers	Multiple	RRMS, PPMS		0	0	15	0	1	0	1	0	23			0.19
Other	Other	Total physical activity	Continuous measure of activity based on raw acceleration units from accelerometer worn by patients for 6 days during all waking hours	Bayesian Path Analysis (Partial constraints)	IL-6, BDI, FIS, EDSS, Total physical activity	Blood biomarkers	Multiple	RRMS, PPMS		0	0	15	0	1	0	1	0	23			0.16
Disability	EDSS	EDSS Ordinal	Continuous	Correlations	Mean Sit-to-Stand time (s)	Clinical	Single	MS		0	0	84	0	0	0	1	0	38	0.56				< 0.001
Disability	EDSS	EDSS Ordinal	Continuous	Correlations	Mean peak Cranial Caudal (CC) Sit-to-Stand (1) accel (G)	Clinical	Single	MS		0	0	84	0	0	0	1	0	38	-0.5				0.002
Disability	EDSS	EDSS Ordinal	Continuous	Correlations	Mean peak Medial-Lateral (ML) Sit-to-Stand (1) accel (G)	Clinical	Single	MS		0	0	84	0	0	0	1	0	38	-0.58				< 0.001
Disability	EDSS	EDSS Ordinal	Continuous	Correlations	Mean peak ML Sit-to-Stand (2) accel (G)	Clinical	Single	MS		0	0	84	0	0	0	1	0	38	-0.36				0.024
Disability	EDSS	EDSS Ordinal	Continuous	Correlations	Mean peak CC Sit-to-Stand (2) accel (G)	Clinical	Single	MS		0	0	84	0	0	0	1	0	38	-0.34				0.035
Disability	EDSS	EDSS Ordinal	Continuous	Correlations	Mean Stand-to-Sit time (s)	Clinical	Single	MS		0	0	84	0	0	0	1	0	38	0.53				0.001
Disability	EDSS	EDSS Ordinal	Continuous	Correlations	Coefficient of Variation (CV) Stand-to-Sit time (s)	Clinical	Single	MS		0	0	84	0	0	0	1	0	38	0.36				0.026
Disability	EDSS	EDSS Ordinal	Continuous	Correlations	Mean peak CC Stand-to-Sit (1) accel (G)	Clinical	Single	MS		0	0	84	0	0	0	1	0	38	-0.51				0.001
Disability	EDSS	EDSS Ordinal	Continuous	Correlations	Mean peak ML Stand-to-Sit (1) accel (G)	Clinical	Single	MS		0	0	84	0	0	0	1	0	38	-0.42				0.009
Disability	EDSS	EDSS Ordinal	Continuous	Correlations	Mean peak AP Stand-to-Sit (1) accel (G)	Clinical	Single	MS		0	0	84	0	0	0	1	0	38	-0.52				0.001
Fatigue	Other	Modified Fatigue Impact Score (MFIS)	Continuous	Correlations	Mean Sit-to-Stand time (s)	Clinical	Single	MS		0	0	84	0	0	0	1	0	38	0.44				0.006
Fatigue	Other	Modified Fatigue Impact Score (MFIS)	Continuous	Correlations	Mean peak CC Sit-to-Stand (1) accel (G)	Clinical	Single	MS		0	0	84	0	0	0	1	0	38	-0.62				< 0.001
Fatigue	Other	Modified Fatigue Impact Score (MFIS)	Continuous	Correlations	Mean peak ML Sit-to-Stand (1) accel (G)	Clinical	Single	MS		0	0	84	0	0	0	1	0	38	-0.52				0.001
Fatigue	Other	Modified Fatigue Impact Score (MFIS)	Continuous	Correlations	Mean peak ML Sit-to-Stand (2) accel (G)	Clinical	Single	MS		0	0	84	0	0	0	1	0	38	-0.39				0.019
Fatigue	Other	Modified Fatigue Impact Score (MFIS)	Continuous	Correlations	Mean peak CC Sit-to-Stand (2) accel (G)	Clinical	Single	MS		0	0	84	0	0	0	1	0	38	-0.56				< 0.001
Fatigue	Other	Modified Fatigue Impact Score (MFIS)	Continuous	Correlations	Mean Stand-to-Sit time (s)	Clinical	Single	MS		0	0	84	0	0	0	1	0	38	0.45				0.005
Fatigue	Other	Modified Fatigue Impact Score (MFIS)	Continuous	Correlations	CV Stand-to-Sit time (s)	Clinical	Single	MS		0	0	84	0	0	0	1	0	38	0.4				0.014
Fatigue	Other	Modified Fatigue Impact Score (MFIS)	Continuous	Correlations	Mean peak CC Stand-to-Sit (1) accel (G)	Clinical	Single	MS		0	0	84	0	0	0	1	0	38	-0.37				0.026
Fatigue	Other	Modified Fatigue Impact Score (MFIS)	Continuous	Correlations	Mean peak ML Stand-to-Sit (1) accel (G)	Clinical	Single	MS		0	0	84	0	0	0	1	0	38	-0.36				0.029
Fatigue	Other	Modified Fatigue Impact Score (MFIS)	Continuous	Correlations	Mean peak AP Stand-to-Sit (1) accel (G)	Clinical	Single	MS		0	0	84	0	0	0	1	0	38	-0.52				0.001
Patient Reported Outcome (PRO)	Other	Activities-Specific Balance Confidence Questionnaire (ABC)	Continuous	Correlations	Mean Sit-to-Stand time (s)	Clinical	Single	MS		0	0	84	0	0	0	1	0	38	-0.54				< 0.001
Patient Reported Outcome (PRO)	Other	Activities-Specific Balance Confidence Questionnaire (ABC)	Continuous	Correlations	Mean peak CC Sit-to-Stand (1) accel (G)	Clinical	Single	MS		0	0	84	0	0	0	1	0	38	0.58				< 0.001
Patient Reported Outcome (PRO)	Other	Activities-Specific Balance Confidence Questionnaire (ABC)	Continuous	Correlations	Mean peak ML Sit-to-Stand (1) accel (G)	Clinical	Single	MS		0	0	84	0	0	0	1	0	38	0.55				< 0.001
Patient Reported Outcome (PRO)	Other	Activities-Specific Balance Confidence Questionnaire (ABC)	Continuous	Correlations	Mean peak ML Sit-to-Stand (2) accel (G)	Clinical	Single	MS		0	0	84	0	0	0	1	0	38	0.42				0.008
Patient Reported Outcome (PRO)	Other	Activities-Specific Balance Confidence Questionnaire (ABC)	Continuous	Correlations	Mean peak CC Sit-to-Stand (2) accel (G)	Clinical	Single	MS		0	0	84	0	0	0	1	0	38	0.43				0.007
Patient Reported Outcome (PRO)	Other	Activities-Specific Balance Confidence Questionnaire (ABC)	Continuous	Correlations	Mean Stand-to-Sit time (s)	Clinical	Single	MS		0	0	84	0	0	0	1	0	38	-0.51				0.001
Patient Reported Outcome (PRO)	Other	Activities-Specific Balance Confidence Questionnaire (ABC)	Continuous	Correlations	CV Stand-to-Sit time (s)	Clinical	Single	MS		0	0	84	0	0	0	1	0	38	-0.41				0.01
Patient Reported Outcome (PRO)	Other	Activities-Specific Balance Confidence Questionnaire (ABC)	Continuous	Correlations	Mean peak CC Stand-to-Sit (1) accel (G)	Clinical	Single	MS		0	0	84	0	0	0	1	0	38	0.4				0.013
Patient Reported Outcome (PRO)	Other	Activities-Specific Balance Confidence Questionnaire (ABC)	Continuous	Correlations	Mean peak ML Stand-to-Sit (1) accel (G)	Clinical	Single	MS		0	0	84	0	0	0	1	0	38	0.38				0.018
Patient Reported Outcome (PRO)	Other	Activities-Specific Balance Confidence Questionnaire (ABC)	Continuous	Correlations	Mean peak AP Stand-to-Sit (1) accel (G)	Clinical	Single	MS		0	0	84	0	0	0	1	0	38	0.45				0.004
Patient Reported Outcome (PRO)	Falls	Falling	Dichotomized between "faller" and "non-faller" based on whether patient had sustained at least one fall in the previous 6-months	Logistic Regression	ABC	Clinical	Single	MS		0	0	32	0	0	0	1	0														38									0.75	0.75
Patient Reported Outcome (PRO)	Falls	Falling	Dichotomized between "faller" and "non-faller" based on whether patient had sustained at least one fall in the previous 6-months	Logistic Regression	30-second chair stand test (30CST) performance (# Reps)	Clinical	Single	MS		0	0	32	0	0	0	1	0														38									0.74	0.74
Patient Reported Outcome (PRO)	Falls	Falling	Dichotomized between "faller" and "non-faller" based on whether patient had sustained at least one fall in the previous 6-months	Logistic Regression	TUG performance (s)	Clinical	Single	MS		0	0	32	0	0	0	1	0														38									0.65	0.65
Patient Reported Outcome (PRO)	Falls	Falling	Dichotomized between "faller" and "non-faller" based on whether patient had sustained at least one fall in the previous 6-months	Logistic Regression	T25W performance (s)	Clinical	Single	MS		0	0	32	0	0	0	1	0														38									0.63	0.63
Patient Reported Outcome (PRO)	Falls	Falling	Dichotomized between "faller" and "non-faller" based on whether patient had sustained at least one fall in the previous 6-months	Logistic Regression	Mean Sit-to-Stand time, mean Stand-to-Sit time, mean peak CC Sit-to-Stand (1) accel	Clinical	Multiple	MS		0	0	32	0	0	0	1	0														38									0.77	0.77
Patient Reported Outcome (PRO)	Falls	Falling	Dichotomized between "faller" and "non-faller" based on whether patient had sustained at least one fall in the previous 6-months	Logistic Regression	Activities-Specific Balance Confidence scale (ABC), mean Sit-to-Stand time, mean Stand-to-Sit time, mean peak CC Sit-to-Stand (1) accel	Clinical	Multiple	MS		0	0	32	0	0	0	1	0														38									0.78	0.78
Severity	Conversion	MS Conversion from ON	Dichotomized based on MS diagnosis at acute stage of Optic Neuritis (ON) i.e. <2 months	Logistic Regression	Routine biomarkers (IgG index, CSF leukocytes, oligoclonal band status)	Blood biomarkers, CSF biomarkers	Multiple	Optic Neuritis		1	1	3	0	1	0	1	0	40			0.16		0.001						0.86	0.86
Severity	Conversion	MS Conversion from ON	Dichotomized based on MS diagnosis at acute stage of Optic Neuritis (ON) i.e. <2 months	Logistic Regression	Candidate biomarkers (CSF IL-10, CXCL13, NF-L)	Blood biomarkers, CSF biomarkers	Multiple	Optic Neuritis		1	1	3	0	1	0	1	0	40			0.15		0.0006						0.89	0.89
Patient Reported Outcome (PRO)	Other	EuroQol 5-dimension (EQ-5D)	Continuous scale 0-1, where 1 is perfect health and 0 is death	Linear Regression	MSWS-12 Total score	Clinical	Single	MS		0	1	12	0	0	0	1	0	1752																								1753			0.298
Patient Reported Outcome (PRO)	Other	EuroQol 5-dimension (EQ-5D)	Continuous scale 0-1, where 1 is perfect health and 0 is death	Linear Regression	MSWS-12 Total score + Squared MSWS-12 Total score	Clinical	Multiple	MS		0	1	12	0	0	0	1	0	1752																								1753			0.306
Patient Reported Outcome (PRO)	Other	EuroQol 5-dimension (EQ-5D)	Continuous scale 0-1, where 1 is perfect health and 0 is death	Linear Regression	Dichotomised, all individual item scores	Clinical	Multiple	MS		0	1	12	0	0	0	1	0	1752																								1753			0.285
Patient Reported Outcome (PRO)	Other	EuroQol 5-dimension (EQ-5D)	Continuous scale 0-1, where 1 is perfect health and 0 is death	Linear Regression	All individual item scores	Clinical	Multiple	MS		0	1	12	0	0	0	1	0	1752																								1753			0.324
Patient Reported Outcome (PRO)	Other	EuroQol 5-dimension (EQ-5D)	Continuous scale 0-1, where 1 is perfect health and 0 is death	Linear Regression	Most parsimonious model based on individual item scores	Clinical	Multiple	MS		0	1	12	0	0	0	1	0	1752																								1753			0.323
Patient Reported Outcome (PRO)	Other	EuroQol 5-dimension (EQ-5D)	Continuous scale 0-1, where 1 is perfect health and 0 is death	Linear Regression	Most intuitive model based on individual item scores	Clinical	Multiple	MS		0	1	12	0	0	0	1	0	1752																								1753			0.319
Other	Other	Driving Function	Continuous score on scale 49-196 [On-road Test Ride for Investigating Practical fitness to drive (TRIP) total score]	Linear Regression	Visuospatial function, inhibition, binocular acuity, vertical visual field, stereopsis	Clinical	Multiple	RRMS, PPMS		0	0	225	0	0	0	1	0	102			0.37
Other	Other	Driving Function	Continuous score describing lateral position on road at speeds below and above 45mph, and mechanical operations on scale 7-28 [Operational cluster]	Linear Regression	Attentional shift, stereopsis, glare recovery, use of assistive devices	Clinical	Multiple	RRMS, PPMS		0	0	225	0	0	0	1	0	102			0.28
Other	Other	Driving Function	Continuous score of speed adaptations at speeds below and above 45mph, headway distance to lead car at speeds below and above 45mph, and lane positions change on scale 13-52 [Tactical cluster]	Linear Regression	Visuospatial function, inhibition, reasoning, binocular acuity, stereopsis	Clinical	Multiple	RRMS, PPMS		0	0	225	0	0	0	1	0	102			0.41
Other	Other	Driving Function	Continuous scores of anticipation and perception of road signs and traffic signals, visual behavior and communication with other road users, and traffic insight, understanding, and quality of traffic participation on scale of 14-56 [Visuo-integrative model]	Linear Regression	Bincoular acuity, stereopsis	Clinical	Multiple	RRMS, PPMS		0	0	225	0	0	0	1	0	102			0.12
Other	Other	Driving Function	Continuous score including ability to join traffic stream and turning left on scale 15-60 [Mixed cluster]	Linear Regression	Inhibition, binocular acuity	Clinical	Multiple	RRMS, PPMS		0	0	225	0	0	0	1	0	102			0.25
Patient Reported Outcome (PRO)	Other	EuroQol 5-dimension (EQ-5D)	Continuous score with five dimensions: mobility, self-care, usual activities, pain/discomfort, anxiety/depression	Censored Least Adjsuted Deviation	Fatigue Severity Scale (FSS) total	Clinical	Single	RRMS, SPMS, PPMS		0	0	90	1	0	0	1	0	763			0.107			0.066																		260			0.119			0.076
Patient Reported Outcome (PRO)	Other	EuroQol 5-dimension (EQ-5D)	Continuous score with five dimensions: mobility, self-care, usual activities, pain/discomfort, anxiety/depression	Censored Least Adjsuted Deviation	Fatigue Severity Scale (FSS) total, age, gender	Clinical	Multiple	RRMS, SPMS, PPMS		0	0	90	1	0	0	1	0	755			0.126			0.067																		258			0.141			0.071
Patient Reported Outcome (PRO)	Other	Short-Form Six-Dimension (SF-6D)	Continuous, 0-1 with 1 for perfect health and 0 for death	Ordinary Least Squares	Fatigue Severity Scale (FSS) total	Clinical	Single	RRMS, SPMS, PPMS		0	0	90	1	0	0	1	0	455			0.451			0.01																		152			0.316			0.008
Patient Reported Outcome (PRO)	Other	Short-Form Six-Dimension (SF-6D)	Continuous, 0-1 with 1 for perfect health and 0 for death	Censored Least Adjsuted Deviation	Fatigue Severity Scale (FSS) total	Clinical	Single	RRMS, SPMS, PPMS		0	0	90	1	0	0	1	0	455			0.267			0.04																		152			0.169			0.008
Patient Reported Outcome (PRO)	Other	Short-Form Six-Dimension (SF-6D)	Continuous, 0-1 with 1 for perfect health and 0 for death	Censored Least Adjsuted Deviation	Fatigue Severity Scale (FSS) total, age, gender	Clinical	Multiple	RRMS, SPMS, PPMS		0	0	90	1	0	0	1	0	452			0.274			0.04																		152			0.169			0.009
Disability	Other	Multiple Sclerosis Impact Scale (MSIS-8D)	Continuous score measuring eight dimensions: physical function, social and leisure activities, mobility, daily activities, mental fatigue, emotional well-being, cognition, and depression	Censored Least Adjsuted Deviation	Fatigue Severity Scale (FSS) total	Clinical	Single	RRMS, SPMS, PPMS		0	0	90	1	0	0	1	0	474			0.196			0.024																		157			0.18			0.023
Disability	Other	Multiple Sclerosis Impact Scale (MSIS-8D)	Continuous score measuring eight dimensions: physical function, social and leisure activities, mobility, daily activities, mental fatigue, emotional well-being, cognition, and depression	Censored Least Adjsuted Deviation	Fatigue Severity Scale (FSS) total, age, gender	Clinical	Multiple	RRMS, SPMS, PPMS		0	0	90	1	0	0	1	0	464			0.194			0.023																		157			0.185			0.022
Severity	Other	MS Diagnosis	Dichotomized between patients with MS and controls	Logistic Regression	Multiple Sclerosis Functional Composite (MSFC)	Clinical	Single	MS		0	0	5	0	1	1	1	0	33					0.23
Severity	Other	MS Diagnosis	Dichotomized between patients with MS and controls	Logistic Regression	MSFC-3, SDMT	Clinical	Multiple	MS		0	0	5	0	1	1	1	0	33					0.05
Severity	Other	MS Diagnosis	Dichotomized between patients with MS and controls	Logistic Regression	MSFC-3, Low-Contrast Letter Acuity (LCLA)	Clinical	Multiple	MS		0	0	5	0	1	1	1	0	33					0.08
Severity	Other	MS Diagnosis	Dichotomized between patients with MS and controls	Logistic Regression	MSFC-4	Clinical	Single	MS		0	0	5	0	1	1	1	0	33					0.25
Severity	Other	MS Diagnosis	Dichotomized between patients with MS and controls	Logistic Regression	MSFC-4, SDMT	Clinical	Multiple	MS		0	0	5	0	1	1	1	0	33					0.04
Severity	Other	MS Diagnosis	Dichotomized between patients with MS and controls	Logistic Regression	MSFC-5	Clinical	Single	MS		0	0	5	0	1	1	1	0	33					0.18
Disability	Gait-based	Highest Motor Dual-Task Paradign Cost	Continuous measure of interaction between gait and cognition, calculated using velocity and accuracy of tasks. In this case, the dual-motor tasks with the highest cost were used, namely complex walking and two-digit span backward task	Multistep Regression	EDSS	Clinical	Single	RRMS, PMS		0	0	128	0	1	0	1	0	40			0.28		0.001
Severity	Scales	CombiWISE	Continuous scale ranging from 0-100 that indicates disease severity	Linear mixed-effects model	10 clinical predictors	Clinical	Multiple	RRMS, SPMS, PPMS		1	1	10	1	1	1	1	1
Severity	Scales	Multiple Sclerosis Severity Scale (MSSS)	Continuous measurement of patient-derived MSSS disability, computed using Patient-Determined Disease Steps (PDDS) and disease duration at baseline	Linear Regression	SNAP score (smoking, nutrition, alcohol, physical activity)	Clinical	Single	RRMS, SPMS, PPMS, PRMS, Benign		0	0	12	1	0	1	1	0	1225					0.039
Severity	Scales	Multiple Sclerosis Severity Scale (MSSS)	Continuous measurement of patient-derived MSSS disability, computed using Patient-Determined Disease Steps (PDDS) and disease duration at baseline	Linear Regression	Non-hazardous alcohol consumption	Clinical	Single	RRMS, SPMS, PPMS, PRMS, Benign		0	0	12	1	0	1	1	0	1225					0.85
Severity	Scales	Multiple Sclerosis Severity Scale (MSSS)	Continuous measurement of patient-derived MSSS disability, computed using Patient-Determined Disease Steps (PDDS) and disease duration at baseline	Linear Regression	Healthy weight	Clinical	Single	RRMS, SPMS, PPMS, PRMS, Benign		0	0	12	1	0	1	1	0	1225					0.9
Severity	Scales	Multiple Sclerosis Severity Scale (MSSS)	Continuous measurement of patient-derived MSSS disability, computed using Patient-Determined Disease Steps (PDDS) and disease duration at baseline	Linear Regression	Non-smoker	Clinical	Single	RRMS, SPMS, PPMS, PRMS, Benign		0	0	12	1	0	1	1	0	1225					0.84
Severity	Scales	Multiple Sclerosis Severity Scale (MSSS)	Continuous measurement of patient-derived MSSS disability, computed using Patient-Determined Disease Steps (PDDS) and disease duration at baseline	Linear Regression	Healthy level of physical activity	Clinical	Single	RRMS, SPMS, PPMS, PRMS, Benign		0	0	12	1	0	1	1	0	1225					0.16
Severity	Scales	Multiple Sclerosis Severity Scale (MSSS)	Continuous measurement of patient-derived MSSS disability, computed using Patient-Determined Disease Steps (PDDS) and disease duration at baseline	Linear Regression	Sufficient fruit & veg intake	Clinical	Single	RRMS, SPMS, PPMS, PRMS, Benign		0	0	12	1	0	1	1	0	1225					0.89
Severity	Scales	Multiple Sclerosis Severity Scale (MSSS)	Continuous measurement of patient-derived MSSS disability, computed using Patient-Determined Disease Steps (PDDS) and disease duration at 2.5 year follow-up	Linear Regression	SNAP score	Clinical	Single	RRMS, SPMS, PPMS, PRMS, Benign		0	0	12	1	0	1	1	0	1225					<0.001
Severity	Scales	Multiple Sclerosis Severity Scale (MSSS)	Continuous measurement of patient-derived MSSS disability, computed using Patient-Determined Disease Steps (PDDS) and disease duration at 2.5 year follow-up	Linear Regression	Non-hazardous alcohol consumption	Clinical	Single	RRMS, SPMS, PPMS, PRMS, Benign		0	0	12	1	0	1	1	0	1225					0.26
Severity	Scales	Multiple Sclerosis Severity Scale (MSSS)	Continuous measurement of patient-derived MSSS disability, computed using Patient-Determined Disease Steps (PDDS) and disease duration at 2.5 year follow-up	Linear Regression	Healthy weight	Clinical	Single	RRMS, SPMS, PPMS, PRMS, Benign		0	0	12	1	0	1	1	0	1225					0.011
Severity	Scales	Multiple Sclerosis Severity Scale (MSSS)	Continuous measurement of patient-derived MSSS disability, computed using Patient-Determined Disease Steps (PDDS) and disease duration at 2.5 year follow-up	Linear Regression	Non-smoker	Clinical	Single	RRMS, SPMS, PPMS, PRMS, Benign		0	0	12	1	0	1	1	0	1225					0.072
Severity	Scales	Multiple Sclerosis Severity Scale (MSSS)	Continuous measurement of patient-derived MSSS disability, computed using Patient-Determined Disease Steps (PDDS) and disease duration at 2.5 year follow-up	Linear Regression	Healthy level of physical activity	Clinical	Single	RRMS, SPMS, PPMS, PRMS, Benign		0	0	12	1	0	1	1	0	1225					<0.001
Severity	Scales	Multiple Sclerosis Severity Scale (MSSS)	Continuous measurement of patient-derived MSSS disability, computed using Patient-Determined Disease Steps (PDDS) and disease duration at 2.5 year follow-up	Linear Regression	Sufficient fruit & veg intake	Clinical	Single	RRMS, SPMS, PPMS, PRMS, Benign		0	0	12	1	0	1	1	0	1225					0.39
Patient Reported Outcome (PRO)	Other	Instrumental Activities of Daily Living (IADL)	Continuous validated measure that evalutes respondent's need for help in completing eight common tasks with total score ranging from 8 to 24	Correlation	Patient Determined Disease Steps (PDDS)	Clinical	Single	MS		0	1	3	0	0	0	1	0	9559		-0.73
Patient Reported Outcome (PRO)	Other	Instrumental Activities of Daily Living (IADL)	Continuous validated measure that evalutes respondent's need for help in completing eight common tasks with total score ranging from 8 to 24	Correlation	Physical Component Summary (RAND PCS-12)	Clinical	Single	MS		0	1	3	0	0	0	1	0	9559		0.64
Patient Reported Outcome (PRO)	Other	Instrumental Activities of Daily Living (IADL)	Continuous validated measure that evalutes respondent's need for help in completing eight common tasks with total score ranging from 8 to 24	Correlation	Mental Aggregate Scores (RAND MCS-12)	Clinical	Single	MS		0	1	3	0	0	0	1	0	9559		0.25
Other	Other	Driving Function	Continuous measure of driving performance based on 33 items, scored by an evaluator and summed to a scale of 33-99 [Behind the Wheel (BTW) Performance]	Multivariate Logistic Regression	7 Neuropsychologic Predictors	Clinical	Multiple	RRMS, PMS		0	0	14	0	0	0	1	0	66											0.72	0.72
Other	Other	Driving Function	Continuous composite score based on violation and collision points on record at DMV's, only after MS diagnosis [Department of Motor Vehicles (DMV) Performance]	Multivariate Logistic Regression	7 Neuropsychologic Predictors	Clinical	Multiple	RRMS, PMS		0	0	14	0	0	0	1	0	66											0.75	0.75
Treatment-related	Other	Treatment Adherence	Continuous, proportion of days during 12-month post-index period that a patient was on the index DMT	Logistic Regression	Injectable vs Oral DMT	Clinical	Single	MS	9 DMT's	0	0	63	0	0	1	1	0	12431					0.1254			0.901				0.901
Treatment-related	Other	Treatment Adherence	Continuous, proportion of days during 12-month post-index period that a patient was on the index DMT	Logistic Regression	Sex	Clinical	Single	MS	9 DMT's	0	0	63	0	0	1	1	0	12431					<0.0001			0.755				0.755
Treatment-related	Other	Treatment Adherence	Continuous, proportion of days during 12-month post-index period that a patient was on the index DMT	Logistic Regression	Age at index DMT	Clinical	Single	MS	9 DMT's	0	0	63	0	0	1	1	0	12431					<0.0001			1.015				1.015
Treatment-related	Other	Treatment Adherence	Continuous, proportion of days during 12-month post-index period that a patient was on the index DMT	Logistic Regression	Charlson Comorbidity Index (CCI) score=1	Clinical	Single	MS	9 DMT's	0	0	63	0	0	1	1	0	12431					0.0305			0.0305				0.0305
Treatment-related	Other	Treatment Adherence	Continuous, proportion of days during 12-month post-index period that a patient was on the index DMT	Logistic Regression	CCI score=2	Clinical	Single	MS	9 DMT's	0	0	63	0	0	1	1	0	12431					0.1369			0.1369				0.1369
Treatment-related	Other	Treatment Adherence	Continuous, proportion of days during 12-month post-index period that a patient was on the index DMT	Logistic Regression	CCI score>=3	Clinical	Single	MS	9 DMT's	0	0	63	0	0	1	1	0	12431					0.3252			0.3252				0.3252
Relapse-related	Other	Presence of Relapse	Continuous measure during 12-month post-index period, where relapse was identified as an inpatient MS-related claim with MS as primary diagnosis post-index date or an outpatient MS-related diagnosis code and a prescription claim for a corticosteroid (dexamethasone, methylprednisolone, prednisolone, prednisone, or drenocorticotropic hormone) <=7 days following the outpatient visit	Logistic Regression	Sex	Clinical	Single	MS	9 DMT's	0	0	63	0	0	1	1	0	12431					0.2884			1.06				1.06
Relapse-related	Other	Presence of Relapse	Continuous measure during 12-month post-index period, where relapse was identified as an inpatient MS-related claim with MS as primary diagnosis post-index date or an outpatient MS-related diagnosis code and a prescription claim for a corticosteroid (dexamethasone, methylprednisolone, prednisolone, prednisone, or drenocorticotropic hormone) <=7 days following the outpatient visit	Logistic Regression	Age at index DMT	Clinical	Single	MS	9 DMT's	0	0	63	0	0	1	1	0	12431					0.0129			0.994				0.994
Relapse-related	Other	Presence of Relapse	Continuous measure during 12-month post-index period, where relapse was identified as an inpatient MS-related claim with MS as primary diagnosis post-index date or an outpatient MS-related diagnosis code and a prescription claim for a corticosteroid (dexamethasone, methylprednisolone, prednisolone, prednisone, or drenocorticotropic hormone) <=7 days following the outpatient visit	Logistic Regression	CCI score=1	Clinical	Single	MS	9 DMT's	0	0	63	0	0	1	1	0	12431					<0.0001			1.351				1.351
Relapse-related	Other	Presence of Relapse	Continuous measure during 12-month post-index period, where relapse was identified as an inpatient MS-related claim with MS as primary diagnosis post-index date or an outpatient MS-related diagnosis code and a prescription claim for a corticosteroid (dexamethasone, methylprednisolone, prednisolone, prednisone, or drenocorticotropic hormone) <=7 days following the outpatient visit	Logistic Regression	CCI score=2	Clinical	Single	MS	9 DMT's	0	0	63	0	0	1	1	0	12431					<0.0001			1.524				1.524
Relapse-related	Other	Presence of Relapse	Continuous measure during 12-month post-index period, where relapse was identified as an inpatient MS-related claim with MS as primary diagnosis post-index date or an outpatient MS-related diagnosis code and a prescription claim for a corticosteroid (dexamethasone, methylprednisolone, prednisolone, prednisone, or drenocorticotropic hormone) <=7 days following the outpatient visit	Logistic Regression	CCI score>=3	Clinical	Single	MS	9 DMT's	0	0	63	0	0	1	1	0	12431					<0.0001			1.585				1.585
Relapse-related	Other	Presence of Relapse	Continuous measure during 12-month post-index period, where relapse was identified as an inpatient MS-related claim with MS as primary diagnosis post-index date or an outpatient MS-related diagnosis code and a prescription claim for a corticosteroid (dexamethasone, methylprednisolone, prednisolone, prednisone, or drenocorticotropic hormone) <=7 days following the outpatient visit	Logistic Regression	Proportion of days covered for fingolimod inhibitors >=0.8	Clinical	Single	MS	9 DMT's	0	0	63	0	0	1	1	0	12431					<0.0001			0.576				0.576
Severity	EDSS Change	Time to Reach EDSS	Continuous, time to reach EDSS 6 among patients with EDSS 3-6 for at least 6 months	Multivariate Cox proportional hazard	Sex (male)	Clinical	Single	Relapse-Onset MS		0	1	27	0	0	1	1	0	1560					0.42				1.11			1.11
Severity	EDSS Change	Time to Reach EDSS	Continuous, time to reach EDSS 6 among patients with EDSS 3-6 for at least 6 months	Multivariate Cox proportional hazard	Age at baseline (per year)	Clinical	Single	Relapse-Onset MS		0	1	27	0	0	1	1	0	1560					0.19				1.01			1.01
Severity	EDSS Change	Time to Reach EDSS	Continuous, time to reach EDSS 6 among patients with EDSS 3-6 for at least 6 months	Multivariate Cox proportional hazard	Disease duration at baseline (per year)	Clinical	Single	Relapse-Onset MS		0	1	27	0	0	1	1	0	1560					0.93				0.99			0.99
Severity	EDSS Change	Time to Reach EDSS	Continuous, time to reach EDSS 6 among patients with EDSS 3-6 for at least 6 months	Multivariate Cox proportional hazard	Annualized relapse rate, Prebaseline (per relapse/year)	Clinical	Single	Relapse-Onset MS		0	1	27	0	0	1	1	0	1560					0.41				0.92			0.92
Severity	EDSS Change	Time to Reach EDSS	Continuous, time to reach EDSS 6 among patients with EDSS 3-6 for at least 6 months	Multivariate Cox proportional hazard	Annualized relapse rate, During epoch (per relapse/year)	Clinical	Single	Relapse-Onset MS		0	1	27	0	0	1	1	0	1560					<0.001				3.07			3.07
Severity	EDSS Change	Time to Reach EDSS	Continuous, time to reach EDSS 6 among patients with EDSS 3-6 for at least 6 months	Multivariate Cox proportional hazard	Rate of prebaseline therapy initiation (per initiation/year)	Clinical	Single	Relapse-Onset MS		0	1	27	0	0	1	1	0	1560					0.81				1.07			1.07
Severity	EDSS Change	Time to Reach EDSS	Continuous, time to reach EDSS 6 among patients with EDSS 3-6 for at least 6 months	Multivariate Cox proportional hazard	Proportion of time on lower efficacy therapies, Prebaseline (per 25% increase)	Clinical	Single	Relapse-Onset MS		0	1	27	0	0	1	1	0	1560					0.88				1.01			1.01
Severity	EDSS Change	Time to Reach EDSS	Continuous, time to reach EDSS 6 among patients with EDSS 3-6 for at least 6 months	Multivariate Cox proportional hazard	Proportion of time on lower efficacy therapies, During epoch (per 25% increase)	Clinical	Single	Relapse-Onset MS		0	1	27	0	0	1	1	0	1560					0.61				0.98			0.98
Severity	EDSS Change	Time to Reach EDSS	Continuous, time to reach EDSS 6 among patients with EDSS 3-6 for at least 6 months	Multivariate Cox proportional hazard	Proportion of time on higher efficacy therapies, Prebaseline (per 25% increase)	Clinical	Single	Relapse-Onset MS		0	1	27	0	0	1	1	0	1560					0.47				0.74			0.74
Severity	EDSS Change	Time to Reach EDSS	Continuous, time to reach EDSS 6 among patients with EDSS 3-6 for at least 6 months	Multivariate Cox proportional hazard	Proportion of time on higher efficacy therapies, During epoch (per 25% increase)	Clinical	Single	Relapse-Onset MS		0	1	27	0	0	1	1	0	1560					0.002				0.72			0.72
Severity	EDSS Change	Time to Reach EDSS	Continuous, time to reach EDSS 6 among patients with EDSS 4-6 for at least 6 months	Multivariate Cox proportional hazard	Sex (male)	Clinical	Single	Relapse-Onset MS		0	1	27	0	0	1	1	0	1504					0.008				1.33			1.33
Severity	EDSS Change	Time to Reach EDSS	Continuous, time to reach EDSS 6 among patients with EDSS 4-6 for at least 6 months	Multivariate Cox proportional hazard	Age at baseline (per year)	Clinical	Single	Relapse-Onset MS		0	1	27	0	0	1	1	0	1504					0.07				1.01			1.01
Severity	EDSS Change	Time to Reach EDSS	Continuous, time to reach EDSS 6 among patients with EDSS 4-6 for at least 6 months	Multivariate Cox proportional hazard	Disease duration at baseline (per year)	Clinical	Single	Relapse-Onset MS		0	1	27	0	0	1	1	0	1504					0.05				0.91			0.91
Severity	EDSS Change	Time to Reach EDSS	Continuous, time to reach EDSS 6 among patients with EDSS 4-6 for at least 6 months	Multivariate Cox proportional hazard	Annualized relapse rate, Prebaseline (per relapse/year)	Clinical	Single	Relapse-Onset MS		0	1	27	0	0	1	1	0	1504					0.44				0.93			0.93
Severity	EDSS Change	Time to Reach EDSS	Continuous, time to reach EDSS 6 among patients with EDSS 4-6 for at least 6 months	Multivariate Cox proportional hazard	Annualized relapse rate, During epoch (per relapse/year)	Clinical	Single	Relapse-Onset MS		0	1	27	0	0	1	1	0	1504					<0.001				2.41			2.41
Severity	EDSS Change	Time to Reach EDSS	Continuous, time to reach EDSS 6 among patients with EDSS 4-6 for at least 6 months	Multivariate Cox proportional hazard	Rate of prebaseline therapy initiation (per initiation/year)	Clinical	Single	Relapse-Onset MS		0	1	27	0	0	1	1	0	1504					0.69				1.1			1.1
Severity	EDSS Change	Time to Reach EDSS	Continuous, time to reach EDSS 6 among patients with EDSS 4-6 for at least 6 months	Multivariate Cox proportional hazard	Proportion of time on lower efficacy therapies, Prebaseline (per 25% increase)	Clinical	Single	Relapse-Onset MS		0	1	27	0	0	1	1	0	1504					0.51				0.97			0.97
Severity	EDSS Change	Time to Reach EDSS	Continuous, time to reach EDSS 6 among patients with EDSS 4-6 for at least 6 months	Multivariate Cox proportional hazard	Proportion of time on lower efficacy therapies, During epoch (per 25% increase)	Clinical	Single	Relapse-Onset MS		0	1	27	0	0	1	1	0	1504					0.92				1			1
Severity	EDSS Change	Time to Reach EDSS	Continuous, time to reach EDSS 6 among patients with EDSS 4-6 for at least 6 months	Multivariate Cox proportional hazard	Proportion of time on higher efficacy therapies, Prebaseline (per 25% increase)	Clinical	Single	Relapse-Onset MS		0	1	27	0	0	1	1	0	1504					<0.001				1.59			1.59
Severity	EDSS Change	Time to Reach EDSS	Continuous, time to reach EDSS 6 among patients with EDSS 4-6 for at least 6 months	Multivariate Cox proportional hazard	Proportion of time on higher efficacy therapies, During epoch (per 25% increase)	Clinical	Single	Relapse-Onset MS		0	1	27	0	0	1	1	0	1504					<0.001				0.79			0.79
Severity	EDSS Change	Time to Reach EDSS	Continuous, time to reach EDSS 6.5 among patients with EDSS 6-6.5 for at least 6 months	Weibull accelerated failure time model	Sex (male)	Clinical	Single	Relapse-Onset MS		0	1	27	0	0	1	1	0	1231					0.01							1.2
Severity	EDSS Change	Time to Reach EDSS	Continuous, time to reach EDSS 6.5 among patients with EDSS 6-6.5 for at least 6 months	Weibull accelerated failure time model	Age at baseline (per year)	Clinical	Single	Relapse-Onset MS		0	1	27	0	0	1	1	0	1231					0.02							0.99
Severity	EDSS Change	Time to Reach EDSS	Continuous, time to reach EDSS 6.5 among patients with EDSS 6-6.5 for at least 6 months	Weibull accelerated failure time model	Disease duration at baseline (per year)	Clinical	Single	Relapse-Onset MS		0	1	27	0	0	1	1	0	1231					0.21							0.96
Severity	EDSS Change	Time to Reach EDSS	Continuous, time to reach EDSS 6.5 among patients with EDSS 6-6.5 for at least 6 months	Weibull accelerated failure time model	Annualized relapse rate, Prebaseline (per relapse/year)	Clinical	Single	Relapse-Onset MS		0	1	27	0	0	1	1	0	1231					0.001							0.79
Severity	EDSS Change	Time to Reach EDSS	Continuous, time to reach EDSS 6.5 among patients with EDSS 6-6.5 for at least 6 months	Weibull accelerated failure time model	Annualized relapse rate, During epoch (per relapse/year)	Clinical	Single	Relapse-Onset MS		0	1	27	0	0	1	1	0	1231					<0.001							1.58
Severity	EDSS Change	Time to Reach EDSS	Continuous, time to reach EDSS 6.5 among patients with EDSS 6-6.5 for at least 6 months	Weibull accelerated failure time model	Rate of prebaseline therapy initiation (per initiation/year)	Clinical	Single	Relapse-Onset MS		0	1	27	0	0	1	1	0	1231					0.6							0.93
Severity	EDSS Change	Time to Reach EDSS	Continuous, time to reach EDSS 6.5 among patients with EDSS 6-6.5 for at least 6 months	Weibull accelerated failure time model	Proportion of time on lower efficacy therapies, Prebaseline (per 25% increase)	Clinical	Single	Relapse-Onset MS		0	1	27	0	0	1	1	0	1231					0.15							1.04
Severity	EDSS Change	Time to Reach EDSS	Continuous, time to reach EDSS 6.5 among patients with EDSS 6-6.5 for at least 6 months	Weibull accelerated failure time model	Proportion of time on lower efficacy therapies, During epoch (per 25% increase)	Clinical	Single	Relapse-Onset MS		0	1	27	0	0	1	1	0	1231					0.49							1.02
Severity	EDSS Change	Time to Reach EDSS	Continuous, time to reach EDSS 6.5 among patients with EDSS 6-6.5 for at least 6 months	Weibull accelerated failure time model	Proportion of time on higher efficacy therapies, Prebaseline (per 25% increase)	Clinical	Single	Relapse-Onset MS		0	1	27	0	0	1	1	0	1231					0.22							1.1
Severity	EDSS Change	Time to Reach EDSS	Continuous, time to reach EDSS 6.5 among patients with EDSS 6-6.5 for at least 6 months	Weibull accelerated failure time model	Proportion of time on higher efficacy therapies, During epoch (per 25% increase)	Clinical	Single	Relapse-Onset MS		0	1	27	0	0	1	1	0	1231					0.02							0.91
Disability	Gait-based	T25FW	Continuous	Linear Regression	MS vs HC	Clinical	Single	RRMS, SPMS		0	1	30	0	0	0	1	0	924			0.07
Disability	Other	9HPT	Continuous	Linear Regression	MS vs HC	Clinical	Single	RRMS, SPMS		0	1	30	0	0	0	1	0	924			0.09
Disability	Cognitive	PASAT	Continuous	Linear Regression	MS vs HC	Clinical	Single	RRMS, SPMS		0	1	30	0	0	0	1	0	924			0.04
Disability	Cognitive	SDMT	Continuous	Linear Regression	MS vs HC	Clinical	Single	RRMS, SPMS		0	1	30	0	0	0	1	0	924			0.1
Disability	Cognitive	California Verbal Learning Test--Second Edition (CVLT-II)	Continuous	Linear Regression	MS vs HC	Clinical	Single	RRMS, SPMS		0	1	30	0	0	0	1	0	924			0.07
Disability	Cognitive	Brief Visuospatial Memory Test-Revised (BVMT-R)	Continuous	Linear Regression	MS vs HC	Clinical	Single	RRMS, SPMS		0	1	30	0	0	0	1	0	924			0.05
Disability	Gait-based	T25FW	Continuous	Linear Regression	Age, Education	Clinical	Multiple	RRMS, SPMS		0	1	30	0	0	0	1	0	924			0.07
Disability	Other	9HPT	Continuous	Linear Regression	Age, Education	Clinical	Multiple	RRMS, SPMS		0	1	30	0	0	0	1	0	924			0.06
Disability	Cognitive	PASAT	Continuous	Linear Regression	Age, Education	Clinical	Multiple	RRMS, SPMS		0	1	30	0	0	0	1	0	924			0.08
Disability	Cognitive	SDMT	Continuous	Linear Regression	Age, Education	Clinical	Multiple	RRMS, SPMS		0	1	30	0	0	0	1	0	924			0.15
Disability	Cognitive	California Verbal Learning Test--Second Edition (CVLT-II)	Continuous	Linear Regression	Age, Education	Clinical	Multiple	RRMS, SPMS		0	1	30	0	0	0	1	0	924			0.1
Disability	Cognitive	Brief Visuospatial Memory Test-Revised (BVMT-R)	Continuous	Linear Regression	Age, Education	Clinical	Multiple	RRMS, SPMS		0	1	30	0	0	0	1	0	924			0.15
Disability	Gait-based	T25FW	Continuous	Linear Regression	MS vs HC, Age, Education	Clinical	Multiple	RRMS, SPMS		0	1	30	0	0	0	1	0	924			0.12
Disability	Other	9HPT	Continuous	Linear Regression	MS vs HC, Age, Education	Clinical	Multiple	RRMS, SPMS		0	1	30	0	0	0	1	0	924			0.13
Disability	Cognitive	PASAT	Continuous	Linear Regression	MS vs HC, Age, Education	Clinical	Multiple	RRMS, SPMS		0	1	30	0	0	0	1	0	924			0.11
Disability	Cognitive	SDMT	Continuous	Linear Regression	MS vs HC, Age, Education	Clinical	Multiple	RRMS, SPMS		0	1	30	0	0	0	1	0	924			0.22
Disability	Cognitive	California Verbal Learning Test--Second Edition (CVLT-II)	Continuous	Linear Regression	MS vs HC, Age, Education	Clinical	Multiple	RRMS, SPMS		0	1	30	0	0	0	1	0	924			0.15
Disability	Cognitive	Brief Visuospatial Memory Test-Revised (BVMT-R)	Continuous	Linear Regression	MS vs HC, Age, Education	Clinical	Multiple	RRMS, SPMS		0	1	30	0	0	0	1	0	924			0.19
Disability	Gait-based	T25FW	Continuous	Linear Regression	MS vs HC, Age, Education, Age x (MS vs HC)	Clinical	Multiple	RRMS, SPMS		0	1	30	0	0	0	1	0	924			0.13
Disability	Other	9HPT	Continuous	Linear Regression	MS vs HC, Age, Education, Age x (MS vs HC)	Clinical	Multiple	RRMS, SPMS		0	1	30	0	0	0	1	0	924			0.14
Disability	Cognitive	PASAT	Continuous	Linear Regression	MS vs HC, Age, Education, Age x (MS vs HC)	Clinical	Multiple	RRMS, SPMS		0	1	30	0	0	0	1	0	924			0.11
Disability	Cognitive	SDMT	Continuous	Linear Regression	MS vs HC, Age, Education, Age x (MS vs HC)	Clinical	Multiple	RRMS, SPMS		0	1	30	0	0	0	1	0	924			0.22
Disability	Cognitive	California Verbal Learning Test--Second Edition (CVLT-II)	Continuous	Linear Regression	MS vs HC, Age, Education, Age x (MS vs HC)	Clinical	Multiple	RRMS, SPMS		0	1	30	0	0	0	1	0	924			0.16
Disability	Cognitive	Brief Visuospatial Memory Test-Revised (BVMT-R)	Continuous	Linear Regression	MS vs HC, Age, Education, Age x (MS vs HC)	Clinical	Multiple	RRMS, SPMS		0	1	30	0	0	0	1	0	924			0.19
Disability	Gait-based	T25FW	Continuous	Linear Regression	MS vs HC, Age, Education, Age x education	Clinical	Multiple	RRMS, SPMS		0	1	30	0	0	0	1	0	924			0.12
Disability	Other	9HPT	Continuous	Linear Regression	MS vs HC, Age, Education, Age x education	Clinical	Multiple	RRMS, SPMS		0	1	30	0	0	0	1	0	924			0.13
Disability	Cognitive	PASAT	Continuous	Linear Regression	MS vs HC, Age, Education, Age x education	Clinical	Multiple	RRMS, SPMS		0	1	30	0	0	0	1	0	924			0.11
Disability	Cognitive	SDMT	Continuous	Linear Regression	MS vs HC, Age, Education, Age x education	Clinical	Multiple	RRMS, SPMS		0	1	30	0	0	0	1	0	924			0.22
Disability	Cognitive	California Verbal Learning Test--Second Edition (CVLT-II)	Continuous	Linear Regression	MS vs HC, Age, Education, Age x education	Clinical	Multiple	RRMS, SPMS		0	1	30	0	0	0	1	0	924			0.15
Disability	Cognitive	Brief Visuospatial Memory Test-Revised (BVMT-R)	Continuous	Linear Regression	MS vs HC, Age, Education, Age x education	Clinical	Multiple	RRMS, SPMS		0	1	30	0	0	0	1	0	924			0.19
Disability	Gait-based	Non-ambulatory status	Dichotomized by ability to walk 25 feet with or without an assistive device	Cox proportional hazard effect model	Catheter malfunction	Clinical	Single	RRMS, SPMS, PPMS		0	1	15	1	0	0	1	0	256					0.025				5.04			5.04
Disability	Gait-based	Non-ambulatory status	Dichotomized by ability to walk 25 feet with or without an assistive device	Cox proportional hazard effect model	Infection	Clinical	Single	RRMS, SPMS, PPMS		0	1	15	1	0	0	1	0	256					1				1.2			1.2
Disability	Gait-based	Non-ambulatory status	Dichotomized by ability to walk 25 feet with or without an assistive device	Cox proportional hazard effect model	Pump malfunction	Clinical	Single	RRMS, SPMS, PPMS		0	1	15	1	0	0	1	0	256					0.567				2.53			2.53
Disability	Gait-based	Non-ambulatory status	Dichotomized by ability to walk 25 feet with or without an assistive device	Cox proportional hazard effect model	Other complications requiring surgery	Clinical	Single	RRMS, SPMS, PPMS		0	1	15	1	0	0	1	0	256					0.017				3.3			3.3
Severity	EDSS Change	Time to Reach EDSS	Continuous, time from MS onset to reach EDSS 4	Bivariate Cox proportional hazard regression	Age at onset (>=50)	Clinical	Single	RRMS, SPMS, PPMS		0	0	6	0	0	0	1	0	3597					<0.0001				3.6			3.6
Severity	EDSS Change	Time to Reach EDSS	Continuous, time from MS onset to reach EDSS 4	Bivariate Cox proportional hazard regression	Primary progressive form	Clinical	Single	RRMS, SPMS, PPMS		0	0	6	0	0	0	1	0	3597					<0.0001				4.8			4.8
Severity	EDSS Change	Time to Reach EDSS	Continuous, time from MS onset to reach EDSS 4	Bivariate Cox proportional hazard regression	Gender (Male)	Clinical	Single	RRMS, SPMS, PPMS		0	0	6	0	0	0	1	0	3597					<0.0001				1.4			1.4
Severity	EDSS Change	Time to Reach EDSS	Continuous, time from MS onset to reach EDSS 4	Multivariate Cox proportional hazard regression	Age at onset (>=50)	Clinical	Single	RRMS, SPMS, PPMS		0	0	6	0	0	0	1	0	3597					<0.0001				2			2
Severity	EDSS Change	Time to Reach EDSS	Continuous, time from MS onset to reach EDSS 4	Multivariate Cox proportional hazard regression	Primary progressive form	Clinical	Single	RRMS, SPMS, PPMS		0	0	6	0	0	0	1	0	3597					<0.0001				4.1			4.1
Severity	EDSS Change	Time to Reach EDSS	Continuous, time from MS onset to reach EDSS 4	Multivariate Cox proportional hazard regression	Gender (Male)	Clinical	Single	RRMS, SPMS, PPMS		0	0	6	0	0	0	1	0	3597					<0.0001				1.3			1.3
Severity	EDSS Change	Time to Reach EDSS	Continuous, time from MS onset to reach EDSS 6	Bivariate Cox proportional hazard regression	Age at onset (>=50)	Clinical	Single	RRMS, SPMS, PPMS		0	0	6	0	0	0	1	0	3597					<0.0001				4.1			4.1
Severity	EDSS Change	Time to Reach EDSS	Continuous, time from MS onset to reach EDSS 6	Bivariate Cox proportional hazard regression	Primary progressive form	Clinical	Single	RRMS, SPMS, PPMS		0	0	6	0	0	0	1	0	3597					<0.0001				4.1			4.1
Severity	EDSS Change	Time to Reach EDSS	Continuous, time from MS onset to reach EDSS 6	Bivariate Cox proportional hazard regression	Gender (Male)	Clinical	Single	RRMS, SPMS, PPMS		0	0	6	0	0	0	1	0	3597					<0.0001				1.4			1.4
Severity	EDSS Change	Time to Reach EDSS	Continuous, time from MS onset to reach EDSS 6	Multivariate Cox proportional hazard regression	Age at onset (>=50)	Clinical	Single	RRMS, SPMS, PPMS		0	0	6	0	0	0	1	0	3597					<0.0001				2.3			2.3
Severity	EDSS Change	Time to Reach EDSS	Continuous, time from MS onset to reach EDSS 6	Multivariate Cox proportional hazard regression	Primary progressive form	Clinical	Single	RRMS, SPMS, PPMS		0	0	6	0	0	0	1	0	3597					<0.0001				3.5			3.5
Severity	EDSS Change	Time to Reach EDSS	Continuous, time from MS onset to reach EDSS 6	Multivariate Cox proportional hazard regression	Gender (Male)	Clinical	Single	RRMS, SPMS, PPMS		0	0	6	0	0	0	1	0	3597					0.0006				1.3			1.3
Patient Reported Outcome (PRO)	Other	Hospital Anxiety and Depression Scale-Anxiety (HADS-A)	Continuous 7-item measure of anxiety symptom severity, rated on a 4-point Likert scale, measured at second timepoint	Hierarchical Regression Analysis	18 Demographic and psychological predictors	Clinical	Multiple	RRMS, SPMS, PPMS, PRMS		0	0	18	0	0	1	1	0	513			0.63		<0.001
Disability	Cognitive	Selective Reminding Test--Long Term Storage (SRT–LTS)	Continuous measure of verbal learning	Hierarchical Linear Regression	Age, Normalized Cortical Volume (NCV)	Clinical	Multiple	RRMS, SPMS, PPMS		1	1	72	1	0	1	1	0	72			0.17
Disability	Cognitive	Selective Reminding Test--Consistent Long Term Retrieval (SRT–CLTR)	Continuous measure of verbal learning	Hierarchical Linear Regression	Age, Normalized Cortical Volume (NCV)	Clinical	Multiple	RRMS, SPMS, PPMS		1	1	72	1	0	1	1	0	72			0.11
Disability	Cognitive	10/36 Spatial Recall Test (SPART)	Continuous measure of visuospatial learning	Hierarchical Linear Regression	Age, Normalized Cortical Volume (NCV)	Clinical	Multiple	RRMS, SPMS, PPMS		1	1	72	1	0	1	1	0	72			0.07
Disability	Cognitive	SDMT	Continuous	Hierarchical Linear Regression	Age, Normalized Cortical Volume (NCV)	Clinical	Multiple	RRMS, SPMS, PPMS		1	1	72	1	0	1	1	0	72			0.31
Disability	Cognitive	PASAT	Continuous measure of sustained information processing speed and working memory (PASAT-3)	Hierarchical Linear Regression	Age, Normalized Cortical Volume (NCV)	Clinical	Multiple	RRMS, SPMS, PPMS		1	1	72	1	0	1	1	0	72			0.21
Disability	Cognitive	PASAT	Continuous measure of sustained information processing speed and working memory (PASAT-2)	Hierarchical Linear Regression	Age, Normalized Cortical Volume (NCV)	Clinical	Multiple	RRMS, SPMS, PPMS		1	1	72	1	0	1	1	0	72			0.16
Disability	Cognitive	Selective Reminding Test-delayed recall (SRT-D)	Continuous measure of verbal learning	Hierarchical Linear Regression	Age, Normalized Cortical Volume (NCV)	Clinical	Multiple	RRMS, SPMS, PPMS		1	1	72	1	0	1	1	0	72			0.16
Disability	Cognitive	10/36 Spatial Recall Test-delayed recall (SPART-D)	Continuous measure of visuospatial learning	Hierarchical Linear Regression	Age, Normalized Cortical Volume (NCV)	Clinical	Multiple	RRMS, SPMS, PPMS		1	1	72	1	0	1	1	0	72			0.04
Disability	Cognitive	Word List Generation (WLG)	Continuous	Hierarchical Linear Regression	Age, Normalized Cortical Volume (NCV)	Clinical	Multiple	RRMS, SPMS, PPMS		1	1	72	1	0	1	1	0	72
Disability	Cognitive	Selective Reminding Test--Long Term Storage (SRT–LTS)	Continuous measure of verbal learning	Hierarchical Linear Regression	Age, Normalized Cortical Volume (NCV), Cognitive Reserve Index (CRI)	Clinical	Multiple	RRMS, SPMS, PPMS		1	1	72	1	0	1	1	0	72			0.18
Disability	Cognitive	Selective Reminding Test--Consistent Long Term Retrieval (SRT–CLTR)	Continuous measure of verbal learning	Hierarchical Linear Regression	Age, Normalized Cortical Volume (NCV), Cognitive Reserve Index (CRI)	Clinical	Multiple	RRMS, SPMS, PPMS		1	1	72	1	0	1	1	0	72			0.15
Disability	Cognitive	10/36 Spatial Recall Test (SPART)	Continuous measure of visuospatial learning	Hierarchical Linear Regression	Age, Normalized Cortical Volume (NCV), Cognitive Reserve Index (CRI)	Clinical	Multiple	RRMS, SPMS, PPMS		1	1	72	1	0	1	1	0	72			0.1
Disability	Cognitive	SDMT	Continuous	Hierarchical Linear Regression	Age, Normalized Cortical Volume (NCV), Cognitive Reserve Index (CRI)	Clinical	Multiple	RRMS, SPMS, PPMS		1	1	72	1	0	1	1	0	72			0.39
Disability	Cognitive	PASAT	Continuous measure of sustained information processing speed and working memory (PASAT-3)	Hierarchical Linear Regression	Age, Normalized Cortical Volume (NCV), Cognitive Reserve Index (CRI)	Clinical	Multiple	RRMS, SPMS, PPMS		1	1	72	1	0	1	1	0	72			0.3
Disability	Cognitive	PASAT	Continuous measure of sustained information processing speed and working memory (PASAT-2)	Hierarchical Linear Regression	Age, Normalized Cortical Volume (NCV), Cognitive Reserve Index (CRI)	Clinical	Multiple	RRMS, SPMS, PPMS		1	1	72	1	0	1	1	0	72			0.24
Disability	Cognitive	Selective Reminding Test-delayed recall (SRT-D)	Continuous measure of verbal learning	Hierarchical Linear Regression	Age, Normalized Cortical Volume (NCV), Cognitive Reserve Index (CRI)	Clinical	Multiple	RRMS, SPMS, PPMS		1	1	72	1	0	1	1	0	72			0.18
Disability	Cognitive	10/36 Spatial Recall Test-delayed recall (SPART-D)	Continuous measure of visuospatial learning	Hierarchical Linear Regression	Age, Normalized Cortical Volume (NCV), Cognitive Reserve Index (CRI)	Clinical	Multiple	RRMS, SPMS, PPMS		1	1	72	1	0	1	1	0	72			0.02
Disability	Cognitive	Word List Generation (WLG)	Continuous	Hierarchical Linear Regression	Age, Normalized Cortical Volume (NCV), Cognitive Reserve Index (CRI)	Clinical	Multiple	RRMS, SPMS, PPMS		1	1	72	1	0	1	1	0	72			0.04
Disability	Cognitive	Selective Reminding Test--Long Term Storage (SRT–LTS)	Continuous measure of verbal learning	Hierarchical Linear Regression	Age, NCV, CRI, NCV x CRI	Clinical	Multiple	RRMS, SPMS, PPMS		1	1	72	1	0	1	1	0	72			0.2
Disability	Cognitive	Selective Reminding Test--Consistent Long Term Retrieval (SRT–CLTR)	Continuous measure of verbal learning	Hierarchical Linear Regression	Age, NCV, CRI, NCV x CRI	Clinical	Multiple	RRMS, SPMS, PPMS		1	1	72	1	0	1	1	0	72			0.18
Disability	Cognitive	10/36 Spatial Recall Test (SPART)	Continuous measure of visuospatial learning	Hierarchical Linear Regression	Age, NCV, CRI, NCV x CRI	Clinical	Multiple	RRMS, SPMS, PPMS		1	1	72	1	0	1	1	0	72			0.09
Disability	Cognitive	SDMT	Continuous	Hierarchical Linear Regression	Age, NCV, CRI, NCV x CRI	Clinical	Multiple	RRMS, SPMS, PPMS		1	1	72	1	0	1	1	0	72			0.38
Disability	Cognitive	PASAT	Continuous measure of sustained information processing speed and working memory (PASAT-3)	Hierarchical Linear Regression	Age, NCV, CRI, NCV x CRI	Clinical	Multiple	RRMS, SPMS, PPMS		1	1	72	1	0	1	1	0	72			0.29
Disability	Cognitive	PASAT	Continuous measure of sustained information processing speed and working memory (PASAT-2)	Hierarchical Linear Regression	Age, NCV, CRI, NCV x CRI	Clinical	Multiple	RRMS, SPMS, PPMS		1	1	72	1	0	1	1	0	72			0.23
Disability	Cognitive	Selective Reminding Test-delayed recall (SRT-D)	Continuous measure of verbal learning	Hierarchical Linear Regression	Age, NCV, CRI, NCV x CRI	Clinical	Multiple	RRMS, SPMS, PPMS		1	1	72	1	0	1	1	0	72			0.2
Disability	Cognitive	10/36 Spatial Recall Test-delayed recall (SPART-D)	Continuous measure of visuospatial learning	Hierarchical Linear Regression	Age, NCV, CRI, NCV x CRI	Clinical	Multiple	RRMS, SPMS, PPMS		1	1	72	1	0	1	1	0	72			0.03
Disability	Cognitive	Word List Generation (WLG)	Continuous	Hierarchical Linear Regression	Age, NCV, CRI, NCV x CRI	Clinical	Multiple	RRMS, SPMS, PPMS		1	1	72	1	0	1	1	0	72			0.06
Disability	Cognitive	Selective Reminding Test--Long Term Storage (SRT–LTS)	Continuous measure of verbal learning	Backward Linear Regression	Age, EDSS	Clinical	Multiple	RRMS, SPMS, PPMS		1	1	72	1	0	1	1	0	72			0.21
Disability	Cognitive	Selective Reminding Test--Consistent Long Term Retrieval (SRT–CLTR)	Continuous measure of verbal learning	Backward Linear Regression	Age, EDSS, CRI	Clinical	Multiple	RRMS, SPMS, PPMS		1	1	72	1	0	1	1	0	72			0.2
Disability	Cognitive	10/36 Spatial Recall Test (SPART)	Continuous measure of visuospatial learning	Backward Linear Regression	Age	Clinical	Single	RRMS, SPMS, PPMS		1	1	72	1	0	1	1	0	72			0.14
Disability	Cognitive	SDMT	Continuous	Backward Linear Regression	Age, EDSS, CRI	Clinical	Multiple	RRMS, SPMS, PPMS		1	1	72	1	0	1	1	0	72			0.53
Disability	Cognitive	PASAT	Continuous measure of sustained information processing speed and working memory (PASAT-3)	Backward Linear Regression	Age, EDSS, CRI	Clinical	Multiple	RRMS, SPMS, PPMS		1	1	72	1	0	1	1	0	72			0.3
Disability	Cognitive	PASAT	Continuous measure of sustained information processing speed and working memory (PASAT-2)	Backward Linear Regression	Age, EDSS, CRI	Clinical	Multiple	RRMS, SPMS, PPMS		1	1	72	1	0	1	1	0	72			0.26
Disability	Cognitive	Selective Reminding Test-delayed recall (SRT-D)	Continuous measure of verbal learning	Backward Linear Regression	Age	Clinical	Single	RRMS, SPMS, PPMS		1	1	72	1	0	1	1	0	72			0.19
Disability	Cognitive	10/36 Spatial Recall Test-delayed recall (SPART-D)	Continuous measure of visuospatial learning	Backward Linear Regression	Disease Duration	Clinical	Single	RRMS, SPMS, PPMS		1	1	72	1	0	1	1	0	72			0.1
Disability	Cognitive	Word List Generation (WLG)	Continuous	Backward Linear Regression	EDSS	Clinical	Single	RRMS, SPMS, PPMS		1	1	72	1	0	1	1	0	72			0.14
Disability	Cognitive	Selective Reminding Test--Long Term Storage (SRT–LTS)	Continuous measure of verbal learning	Backward Linear Regression	Age, EDSS, CRI-Education, CRI-Working Activity	Clinical	Multiple	RRMS, SPMS, PPMS		1	1	72	1	0	1	1	0	72			0.31
Disability	Cognitive	Selective Reminding Test--Consistent Long Term Retrieval (SRT–CLTR)	Continuous measure of verbal learning	Backward Linear Regression	EDSS, CRI-Education, CRI-Working Activity	Clinical	Multiple	RRMS, SPMS, PPMS		1	1	72	1	0	1	1	0	72			0.29
Disability	Cognitive	10/36 Spatial Recall Test (SPART)	Continuous measure of visuospatial learning	Backward Linear Regression	EDSS, CRI-Education	Clinical	Multiple	RRMS, SPMS, PPMS		1	1	72	1	0	1	1	0	72			0.16
Disability	Cognitive	SDMT	Continuous	Backward Linear Regression	Age, EDSS, CRI-Education	Clinical	Multiple	RRMS, SPMS, PPMS		1	1	72	1	0	1	1	0	72			0.52
Disability	Cognitive	PASAT	Continuous measure of sustained information processing speed and working memory (PASAT-3)	Backward Linear Regression	Age	Clinical	Single	RRMS, SPMS, PPMS		1	1	72	1	0	1	1	0	72			0.31
Disability	Cognitive	PASAT	Continuous measure of sustained information processing speed and working memory (PASAT-2)	Backward Linear Regression	Age, EDSS, CRI-Education	Clinical	Multiple	RRMS, SPMS, PPMS		1	1	72	1	0	1	1	0	72			0.28
Disability	Cognitive	Selective Reminding Test-delayed recall (SRT-D)	Continuous measure of verbal learning	Backward Linear Regression	Age, EDSS, CRI-Education, CRI-Working Activity	Clinical	Multiple	RRMS, SPMS, PPMS		1	1	72	1	0	1	1	0	72			0.29
Disability	Cognitive	10/36 Spatial Recall Test-delayed recall (SPART-D)	Continuous measure of visuospatial learning	Backward Linear Regression	Disease Duration	Clinical	Single	RRMS, SPMS, PPMS		1	1	72	1	0	1	1	0	72			0.1
Disability	Cognitive	Word List Generation (WLG)	Continuous	Backward Linear Regression	EDSS	Clinical	Single	RRMS, SPMS, PPMS		1	1	72	1	0	1	1	0	72			0.14
Disability	EDSS	EDSS Ordinal	Continuous	Mixed-effect models	16 SNPs	Genes	Multiple	MS		0	0	160	0	0	1	1	0	179					>=0.2
Disability	Other	MSFC	Continuous	Mixed-effect models	16 SNPs	Genes	Multiple	MS		0	0	160	0	0	1	1	0	179					>=0.2
Severity	Conversion	CDMS Conversion	Dichotomized by patients presenting with a relapse during 2-year follow-up period	Cox regression	16 SNPs	Genes	Multiple	MS		0	0	160	0	0	1	1	0	179					>0.7
Patient Reported Outcome (PRO)	Other	MSIS-29	Continuous measurement of physical impact of MS	Multiple Linear Regression	MSIS-29,v2 (physical copmonent), MFIS (physical subscale), Group (exercise vs control), Baseline distance (6MWT), Gender (Female)	Clinical	Multiple	RRMS, SPMS, PPMS, Benign		1	0	20	0	0	0	1	0	242			0.574
Patient Reported Outcome (PRO)	Other	MSIS-29	Continuous measurement of physical impact of MS	Multiple Linear Regression	MSIS-29,v2 (physical copmonent), Baseline distance (6MWT), MFIS (physical subscale), Control	Clinical	Multiple	RRMS, SPMS, PPMS, Benign		1	0	20	0	0	0	1	0	242			0.573
Disability	Gait-based	6MWT	Continuous measurement of walking limitations	Multiple Linear Regression	Baseline distance (6MWT), Upper Limb coordination, Exercise Intervention (PT-led class), Gender (Female)	Clinical	Multiple	RRMS, SPMS, PPMS, Benign		1	0	20	0	0	0	1	0	242			0.793
Disability	Gait-based	6MWT	Continuous measurement of walking limitations	Multiple Linear Regression	Baseline distance (6MWT), Upper Limb coordination, Exercise Intervention (Yoga), Gender (Female)	Clinical	Multiple	RRMS, SPMS, PPMS, Benign		1	0	20	0	0	0	1	0	242			0.793
Severity	EDSS Change	SPMS Conversion; EDSS Worsening	Dichotomized as "negative" phsyical outcome if patient either transitioned to SPMS or reached EDSS 6	Univariate Logistic Regression	Baseline EDSS	Clinical	Single	RRMS, SPMS	IFNbeta-1b	0	0	42	0	0	0	1	0	260			0.22		<0.0001
Severity	EDSS Change	SPMS Conversion; EDSS Worsening	Dichotomized as "negative" phsyical outcome if patient either transitioned to SPMS or reached EDSS 6	Univariate Logistic Regression	MSSS at trial onset	Clinical	Single	RRMS, SPMS	IFNbeta-1b	0	0	42	0	0	0	1	0	260			0.07		0.0004
Severity	EDSS Change	SPMS Conversion; EDSS Worsening	Dichotomized as "negative" phsyical outcome if patient either transitioned to SPMS or reached EDSS 6	Univariate Logistic Regression	Baseline MRI T2 lesion volume (cm2)	Clinical	Single	RRMS, SPMS	IFNbeta-1b	0	0	42	0	0	0	1	0	260			0.07		0.001
Severity	EDSS Change	SPMS Conversion; EDSS Worsening	Dichotomized as "negative" phsyical outcome if patient either transitioned to SPMS or reached EDSS 6	Univariate Logistic Regression	Duration of MS (y)	Clinical	Single	RRMS, SPMS	IFNbeta-1b	0	0	42	0	0	0	1	0	260			0.05		0.003
Severity	EDSS Change	SPMS Conversion; EDSS Worsening	Dichotomized as "negative" phsyical outcome if patient either transitioned to SPMS or reached EDSS 6	Univariate Logistic Regression	Third ventricular width (mm)	Clinical	Single	RRMS, SPMS	IFNbeta-1b	0	0	42	0	0	0	1	0	260			0.04		0.011
Severity	EDSS Change	SPMS Conversion; EDSS Worsening	Dichotomized as "negative" phsyical outcome if patient either transitioned to SPMS or reached EDSS 6	Univariate Logistic Regression	Age at trial start	Clinical	Single	RRMS, SPMS	IFNbeta-1b	0	0	42	0	0	0	1	0	260			0.01		NS
Severity	EDSS Change	SPMS Conversion; EDSS Worsening	Dichotomized as "negative" phsyical outcome if patient either transitioned to SPMS or reached EDSS 6	Univariate Logistic Regression	Age at MS onset	Clinical	Single	RRMS, SPMS	IFNbeta-1b	0	0	42	0	0	0	1	0	260			0.01		NS
Severity	EDSS Change	SPMS Conversion; EDSS Worsening	Dichotomized as "negative" phsyical outcome if patient either transitioned to SPMS or reached EDSS 6	Univariate Logistic Regression	Annual relapse rate prior to trial (2 years)	Clinical	Single	RRMS, SPMS	IFNbeta-1b	0	0	42	0	0	0	1	0	260			0		NS
Severity	EDSS Change	SPMS Conversion; EDSS Worsening	Dichotomized as "negative" phsyical outcome if patient either transitioned to SPMS or reached EDSS 6	Univariate Logistic Regression	Premorbid IQ, estimated using Wechsler Test of Adult Reading	Clinical, MRI	Single	RRMS, SPMS	IFNbeta-1b	0	0	42	0	0	0	1	0	260			0		NS
Severity	EDSS Change	SPMS Conversion; EDSS Worsening	Dichotomized as "negative" phsyical outcome if patient either transitioned to SPMS or reached EDSS 6	Univariate Logistic Regression	Gender	Clinical	Single	RRMS, SPMS	IFNbeta-1b	0	0	42	0	0	0	1	0	260			0		NS
Severity	EDSS Change	SPMS Conversion; EDSS Worsening	Dichotomized as "negative" phsyical outcome if patient either transitioned to SPMS or reached EDSS 6	Univariate Logistic Regression	Annual relapse rate	Clinical	Single	RRMS, SPMS	IFNbeta-1b	0	0	42	0	0	0	1	0	260			0.12		<0.0001
Severity	EDSS Change	SPMS Conversion; EDSS Worsening	Dichotomized as "negative" phsyical outcome if patient either transitioned to SPMS or reached EDSS 6	Univariate Logistic Regression	Actual EDSS changed from baseline to 2 years	Clinical	Single	RRMS, SPMS	IFNbeta-1b	0	0	42	0	0	0	1	0	260			0.11		<0.0001
Severity	EDSS Change	SPMS Conversion; EDSS Worsening	Dichotomized as "negative" phsyical outcome if patient either transitioned to SPMS or reached EDSS 6	Univariate Logistic Regression	Categorical EDSS change (>=1 point)	Clinical	Single	RRMS, SPMS	IFNbeta-1b	0	0	42	0	0	0	1	0	260			0.06		0.002
Severity	EDSS Change	SPMS Conversion; EDSS Worsening	Dichotomized as "negative" phsyical outcome if patient either transitioned to SPMS or reached EDSS 6	Univariate Logistic Regression	Confirmed 1 point EDSS progression	Clinical	Single	RRMS, SPMS	IFNbeta-1b	0	0	42	0	0	0	1	0	260			0.02		0.05
Severity	EDSS Change	SPMS Conversion; EDSS Worsening	Dichotomized as "negative" phsyical outcome if patient either transitioned to SPMS or reached EDSS 6	Univariate Logistic Regression	Change, third ventricular width (mm)	Clinical, MRI	Single	RRMS, SPMS	IFNbeta-1b	0	0	42	0	0	0	1	0	260			0		NS
Severity	EDSS Change	SPMS Conversion; EDSS Worsening	Dichotomized as "negative" phsyical outcome if patient either transitioned to SPMS or reached EDSS 6	Univariate Logistic Regression	50 mg treatment group during RCT vs placebo	Clinical	Single	RRMS, SPMS	IFNbeta-1b	0	0	42	0	0	0	1	0	260			0.01		NS
Severity	EDSS Change	SPMS Conversion; EDSS Worsening	Dichotomized as "negative" phsyical outcome if patient either transitioned to SPMS or reached EDSS 6	Univariate Logistic Regression	250 mg treatment group during RCT vs placebo	Clinical	Single	RRMS, SPMS	IFNbeta-1b	0	0	42	0	0	0	1	0	260			0.01		NS
Severity	EDSS Change	SPMS Conversion; EDSS Worsening	Dichotomized as "negative" phsyical outcome if patient either transitioned to SPMS or reached EDSS 6	Univariate Logistic Regression	Total IFNb-1b exposure (years) (at long-term follow-up)	Clinical	Single	RRMS, SPMS	IFNbeta-1b	0	0	42	0	0	0	1	0	260			0		NS
Severity	EDSS Change	SPMS Conversion; EDSS Worsening	Dichotomized as "negative" phsyical outcome if patient either transitioned to SPMS or reached EDSS 6	Univariate Logistic Regression	Number of new T2 lesions	Clinical	Single	RRMS, SPMS	IFNbeta-1b	0	0	42	0	0	0	1	0	260			0.01		NS
Severity	EDSS Change	SPMS Conversion; EDSS Worsening	Dichotomized as "negative" phsyical outcome if patient either transitioned to SPMS or reached EDSS 6	Univariate Logistic Regression	NAbs ($20 NU/ml)	Clinical	Single	RRMS, SPMS	IFNbeta-1b	0	0	42	0	0	0	1	0	260			0		NS
Severity	EDSS Change	SPMS Conversion; EDSS Worsening	Dichotomized as "negative" phsyical outcome if patient either transitioned to SPMS or reached EDSS 6	Univariate Logistic Regression	Change, MRI T2 lesion volume (cm2)	Clinical, MRI	Single	RRMS, SPMS	IFNbeta-1b	0	0	42	0	0	0	1	0	260			0		NS
Disability	Cognitive	Cognitive Function	Continuous sum of patient z-scores on PASAT, SDMT, CVLT-II, COWAT, D-KEFS [Cognitive Performance Index]	Univariate Linear Regression	Baseline EDSS	Clinical	Single	RRMS, SPMS	IFNbeta-1b	0	0	42	0	0	0	1	0	260			0.12		<0.0001
Disability	Cognitive	Cognitive Function	Continuous sum of patient z-scores on PASAT, SDMT, CVLT-II, COWAT, D-KEFS [Cognitive Performance Index]	Univariate Linear Regression	MSSS at trial onset	Clinical	Single	RRMS, SPMS	IFNbeta-1b	0	0	42	0	0	0	1	0	260			0.02		0.09
Disability	Cognitive	Cognitive Function	Continuous sum of patient z-scores on PASAT, SDMT, CVLT-II, COWAT, D-KEFS [Cognitive Performance Index]	Univariate Linear Regression	Baseline MRI T2 lesion volume (cm2)	Clinical	Single	RRMS, SPMS	IFNbeta-1b	0	0	42	0	0	0	1	0	260			0.21		<0.0001
Disability	Cognitive	Cognitive Function	Continuous sum of patient z-scores on PASAT, SDMT, CVLT-II, COWAT, D-KEFS [Cognitive Performance Index]	Univariate Linear Regression	Duration of MS (y)	Clinical	Single	RRMS, SPMS	IFNbeta-1b	0	0	42	0	0	0	1	0	260			0.05		0.004
Disability	Cognitive	Cognitive Function	Continuous sum of patient z-scores on PASAT, SDMT, CVLT-II, COWAT, D-KEFS [Cognitive Performance Index]	Univariate Linear Regression	Third ventricular width (mm)	Clinical	Single	RRMS, SPMS	IFNbeta-1b	0	0	42	0	0	0	1	0	260			0.21		<0.0001
Disability	Cognitive	Cognitive Function	Continuous sum of patient z-scores on PASAT, SDMT, CVLT-II, COWAT, D-KEFS [Cognitive Performance Index]	Univariate Linear Regression	Age at trial start	Clinical	Single	RRMS, SPMS	IFNbeta-1b	0	0	42	0	0	0	1	0	260			0		NS
Disability	Cognitive	Cognitive Function	Continuous sum of patient z-scores on PASAT, SDMT, CVLT-II, COWAT, D-KEFS [Cognitive Performance Index]	Univariate Linear Regression	Age at MS onset	Clinical	Single	RRMS, SPMS	IFNbeta-1b	0	0	42	0	0	0	1	0	260			0.04		0.02
Disability	Cognitive	Cognitive Function	Continuous sum of patient z-scores on PASAT, SDMT, CVLT-II, COWAT, D-KEFS [Cognitive Performance Index]	Univariate Linear Regression	Annual relapse rate prior to trial (2 years)	Clinical	Single	RRMS, SPMS	IFNbeta-1b	0	0	42	0	0	0	1	0	260			0		NS
Disability	Cognitive	Cognitive Function	Continuous sum of patient z-scores on PASAT, SDMT, CVLT-II, COWAT, D-KEFS [Cognitive Performance Index]	Univariate Linear Regression	Premorbid IQ, estimated using Wechsler Test of Adult Reading	Clinical, MRI	Single	RRMS, SPMS	IFNbeta-1b	0	0	42	0	0	0	1	0	260			0.14		<0.0001
Disability	Cognitive	Cognitive Function	Continuous sum of patient z-scores on PASAT, SDMT, CVLT-II, COWAT, D-KEFS [Cognitive Performance Index]	Univariate Linear Regression	Gender	Clinical	Single	RRMS, SPMS	IFNbeta-1b	0	0	42	0	0	0	1	0	260			0		NS
Disability	Cognitive	Cognitive Function	Continuous sum of patient z-scores on PASAT, SDMT, CVLT-II, COWAT, D-KEFS [Cognitive Performance Index]	Univariate Linear Regression	Annual relapse rate	Clinical	Single	RRMS, SPMS	IFNbeta-1b	0	0	42	0	0	0	1	0	260			0.02		NS
Disability	Cognitive	Cognitive Function	Continuous sum of patient z-scores on PASAT, SDMT, CVLT-II, COWAT, D-KEFS [Cognitive Performance Index]	Univariate Linear Regression	Actual EDSS changedbaseline to 2 years	Clinical	Single	RRMS, SPMS	IFNbeta-1b	0	0	42	0	0	0	1	0	260			0.01		NS
Disability	Cognitive	Cognitive Function	Continuous sum of patient z-scores on PASAT, SDMT, CVLT-II, COWAT, D-KEFS [Cognitive Performance Index]	Univariate Linear Regression	Categorical EDSS change (>=1 point)	Clinical	Single	RRMS, SPMS	IFNbeta-1b	0	0	42	0	0	0	1	0	260			0.02		0.05
Disability	Cognitive	Cognitive Function	Continuous sum of patient z-scores on PASAT, SDMT, CVLT-II, COWAT, D-KEFS [Cognitive Performance Index]	Univariate Linear Regression	Confirmed 1 point EDSS progression	Clinical	Single	RRMS, SPMS	IFNbeta-1b	0	0	42	0	0	0	1	0	260			0		NS
Disability	Cognitive	Cognitive Function	Continuous sum of patient z-scores on PASAT, SDMT, CVLT-II, COWAT, D-KEFS [Cognitive Performance Index]	Univariate Linear Regression	Change, third ventricular width (mm)	Clinical, MRI	Single	RRMS, SPMS	IFNbeta-1b	0	0	42	0	0	0	1	0	260			0.07		0.003
Disability	Cognitive	Cognitive Function	Continuous sum of patient z-scores on PASAT, SDMT, CVLT-II, COWAT, D-KEFS [Cognitive Performance Index]	Univariate Linear Regression	50 mg treatment group during RCT vs placebo	Clinical	Single	RRMS, SPMS	IFNbeta-1b	0	0	42	0	0	0	1	0	260			0.02		0.09
Disability	Cognitive	Cognitive Function	Continuous sum of patient z-scores on PASAT, SDMT, CVLT-II, COWAT, D-KEFS [Cognitive Performance Index]	Univariate Linear Regression	250 mg treatment group during RCT vs placebo	Clinical	Single	RRMS, SPMS	IFNbeta-1b	0	0	42	0	0	0	1	0	260			0.02		0.09
Disability	Cognitive	Cognitive Function	Continuous sum of patient z-scores on PASAT, SDMT, CVLT-II, COWAT, D-KEFS [Cognitive Performance Index]	Univariate Linear Regression	Total IFNb-1b exposure (years) (at long-term follow-up)	Clinical	Single	RRMS, SPMS	IFNbeta-1b	0	0	42	0	0	0	1	0	260			0.01		NS
Disability	Cognitive	Cognitive Function	Continuous sum of patient z-scores on PASAT, SDMT, CVLT-II, COWAT, D-KEFS [Cognitive Performance Index]	Univariate Linear Regression	Number of new T2 lesions	Clinical	Single	RRMS, SPMS	IFNbeta-1b	0	0	42	0	0	0	1	0	260			0.01		NS
Disability	Cognitive	Cognitive Function	Continuous sum of patient z-scores on PASAT, SDMT, CVLT-II, COWAT, D-KEFS [Cognitive Performance Index]	Univariate Linear Regression	NAbs ($20 NU/ml)	Clinical	Single	RRMS, SPMS	IFNbeta-1b	0	0	42	0	0	0	1	0	260			0		NS
Disability	Cognitive	Cognitive Function	Continuous sum of patient z-scores on PASAT, SDMT, CVLT-II, COWAT, D-KEFS [Cognitive Performance Index]	Univariate Linear Regression	Change, MRI T2 lesion volume (cm2)	Clinical, MRI	Single	RRMS, SPMS	IFNbeta-1b	0	0	42	0	0	0	1	0	260			0.01		NS
Severity	EDSS Change	SPMS Conversion; EDSS Worsening	Dichotomized by either transitioning to SPMS or reaching EDSS 6	Multiple Logistic Regression Model	EDSS at baseline, MRI T2 lesion volume at baseline, Gender, Actual EDSS change from baseline, Annualized relapse rate	Clinical, MRI	Multiple	RRMS, SPMS	IFNbeta-1b	0	0	42	0	0	0	1	0	260			0.51
Disability	Cognitive	Cognitive Function	Continuous sum of patient z-scores on PASAT, SDMT, CVLT-II, COWAT, D-KEFS [Cognitive Performance Index]	Multiple Linear Regression	EDSS at baseline, Premorbid IQ, MRI T2 lesion volume at baseline, Third ventricular width at baseline, Actual EDSS change from baseline, Change in third ventricular width	Clinical, MRI	Multiple	RRMS, SPMS	IFNbeta-1b	0	0	42	0	0	0	1	0	260			0.49
Patient Reported Outcome (PRO)	Falls	Falling	Continuous number of falls 2 months preceding the assessment as recalled by participant and caregiver	Correlation	Virtual Time to Contact, Eyes open firm surface	Clinical	Single	RRMS, SPMS, PPMS		0	0	16	0	1	0	1	0	47		0.02
Disability	Gait-based	Berg Balance Scale (BBS)	Continuous rating of balance skills on scale 0-56	Correlation	Virtual Time to Contact, Eyes open firm surface	Clinical	Single	RRMS, SPMS, PPMS		0	0	16	0	1	0	1	0	47		0.25
Disability	Gait-based	Dynamic Gait Index (DGI)	Continuous rating of mobility function and dynamic balance on scale 0-24	Correlation	Virtual Time to Contact, Eyes open firm surface	Clinical	Single	RRMS, SPMS, PPMS		0	0	16	0	1	0	1	0	47		0.14
Disability	EDSS	EDSS Ordinal	Continuous	Correlation	Virtual Time to Contact, Eyes open firm surface	Clinical	Single	RRMS, SPMS, PPMS		0	0	16	0	1	0	1	0	47		-0.2
Patient Reported Outcome (PRO)	Falls	Falling	Continuous number of falls 2 months preceding the assessment as recalled by participant and caregiver	Correlation	Virtual Time to Contact, Eyes closed firm surface	Clinical	Single	RRMS, SPMS, PPMS		0	0	16	0	1	0	1	0	47		0.13
Disability	Gait-based	Berg Balance Scale (BBS)	Continuous rating of balance skills on scale 0-56	Correlation	Virtual Time to Contact, Eyes closed firm surface	Clinical	Single	RRMS, SPMS, PPMS		0	0	16	0	1	0	1	0	47		0.27
Disability	Gait-based	Dynamic Gait Index (DGI)	Continuous rating of mobility function and dynamic balance on scale 0-24	Correlation	Virtual Time to Contact, Eyes closed firm surface	Clinical	Single	RRMS, SPMS, PPMS		0	0	16	0	1	0	1	0	47		0.11
Disability	EDSS	EDSS Ordinal	Continuous	Correlation	Virtual Time to Contact, Eyes closed firm surface	Clinical	Single	RRMS, SPMS, PPMS		0	0	16	0	1	0	1	0	47		-0.1
Patient Reported Outcome (PRO)	Falls	Falling	Continuous number of falls 2 months preceding the assessment as recalled by participant and caregiver	Correlation	Virtual Time to Contact, Eyes open compliant surface	Clinical	Single	RRMS, SPMS, PPMS		0	0	16	0	1	0	1	0	47		0.05
Disability	Gait-based	Berg Balance Scale (BBS)	Continuous rating of balance skills on scale 0-56	Correlation	Virtual Time to Contact, Eyes open compliant surface	Clinical	Single	RRMS, SPMS, PPMS		0	0	16	0	1	0	1	0	47		0.33
Disability	Gait-based	Dynamic Gait Index (DGI)	Continuous rating of mobility function and dynamic balance on scale 0-24	Correlation	Virtual Time to Contact, Eyes open compliant surface	Clinical	Single	RRMS, SPMS, PPMS		0	0	16	0	1	0	1	0	47		0.17
Disability	EDSS	EDSS Ordinal	Continuous	Correlation	Virtual Time to Contact, Eyes open compliant surface	Clinical	Single	RRMS, SPMS, PPMS		0	0	16	0	1	0	1	0	47		-0.22
Patient Reported Outcome (PRO)	Falls	Falling	Continuous number of falls 2 months preceding the assessment as recalled by participant and caregiver	Correlation	Virtual Time to Contact, Eyes closed compliant surface	Clinical	Single	RRMS, SPMS, PPMS		0	0	16	0	1	0	1	0	47		-0.01
Disability	Gait-based	Berg Balance Scale (BBS)	Continuous rating of balance skills on scale 0-56	Correlation	Virtual Time to Contact, Eyes closed compliant surface	Clinical	Single	RRMS, SPMS, PPMS		0	0	16	0	1	0	1	0	47		0.45
Disability	Gait-based	Dynamic Gait Index (DGI)	Continuous rating of mobility function and dynamic balance on scale 0-24	Correlation	Virtual Time to Contact, Eyes closed compliant surface	Clinical	Single	RRMS, SPMS, PPMS		0	0	16	0	1	0	1	0	47		0.29
Disability	EDSS	EDSS Ordinal	Continuous	Correlation	Virtual Time to Contact, Eyes closed compliant surface	Clinical	Single	RRMS, SPMS, PPMS		0	0	16	0	1	0	1	0	47		-0.3
Patient Reported Outcome (PRO)	Falls	Falling	Dichotomized as "faller" and "non-faller" based on whether patient had one or more falls at baseline assessment	Logistic Regression	Dynamic Gait Index (DGI)	Clinical	Single	RRMS, SPMS, PPMS		0	0	16	0	1	0	1	0	47					0.05	0.16
Patient Reported Outcome (PRO)	Falls	Falling	Dichotomized as "faller" and "non-faller" based on whether patient had one or more falls at baseline assessment	Logistic Regression	Use of Assistive Device	Clinical	Single	RRMS, SPMS, PPMS		0	0	16	0	1	0	1	0	47					0.57	1.1
Patient Reported Outcome (PRO)	Falls	Falling	Dichotomized as "faller" and "non-faller" based on whether patient had one or more falls at baseline assessment	Logistic Regression	Mean Virtual Time to Contact (VTC)	Clinical	Single	RRMS, SPMS, PPMS		0	0	16	0	1	0	1	0	47					0.1	2.87
Patient Reported Outcome (PRO)	Falls	Falling	Dichotomized as "faller" and "non-faller" based on whether patient had one or more falls at baseline assessment	Logistic Regression	Berg Balance Scale (BBS)	Clinical	Single	RRMS, SPMS, PPMS		0	0	16	0	1	0	1	0	47					0.58	1.24
Severity	Conversion	CDMS Conversion	Dichotomized as converting based on the occurrence of two or more clinical demyelinating episodes or a single episode plus paraclinical evidence, according to 2005 McDonald criteria	Cox Proportional Hazards Model	rs12959006	Genes	Single	MS		0	1	24	0	0	1	1	0	127					0.09				1.57			1.57
Relapse-related	Other	Presence of Relapse	Dichotomized as having relapse by neurologist according to 2001 McDonald criteria, where a relapse is defined as the acute or subacute appearance or reappearance of a neurological abnormality lasting at least 24 hours in the absence of other potential explanatory factors	Cox Proportional Hazards Model	rs12959006	Genes	Single	MS		0	1	24	0	0	1	1	0	127					0.005				1.74			1.74
Severity	EDSS Change	EDSS Worsening	Continuous annualized change in EDSS	Cox Proportional Hazards Model	rs12959006	Genes	Single	MS		0	1	24	0	0	1	1	0	127					0.004				0.18			0.18
Disability	EDSS	EDSS Ordinal	Continuous baseline EDSS	Correlation	Baseline 25(OH)D	Blood biomarkers	Single	RRMS, Benign	Vitamin D3 supplementation	1	0	24	1	0	0	1	0	68	0.15				0.24
Severity	Scales	Multiple Sclerosis Severity Score (MSSS)	Continuous	Correlation	Baseline 25(OH)D	Blood biomarkers	Single	RRMS, Benign	Vitamin D3 supplementation	1	0	24	1	0	0	1	0	68	0.19				0.12
Relapse-related	Other	Annualized Rate of Relapse	Continuous pre-study annualized rate of relapse	Correlation	Baseline 25(OH)D	Blood biomarkers	Single	RRMS, Benign	Vitamin D3 supplementation	1	0	24	1	0	0	1	0	68	-0.03				0.82
Disability	EDSS	EDSS Ordinal	Continuous	Linear mixed-effects model	SDMT, Brief Visuospatial Memory Test-Revised (BVMTR), California Verbal Learning Test, 2nd Edition (CVLT2), Paced Auditory Serial Addition Test (PASAT), Delis-Kaplan Executive Function System Card Sorting Test total correct sorts (DKEFS-cs), and DKEFS Card Sorting Test total description score (DKEFS-ds)	Clinical	Multiple	RRMS, SPMS		0	0	30	0	1	1	1	0														1073					<0.001	0.02
Patient Reported Outcome (PRO)	Other	Beck Depression Inventory (BDI)	Continuous, BDI fast screen	Linear mixed-effects model	SDMT, Brief Visuospatial Memory Test-Revised (BVMTR), California Verbal Learning Test, 2nd Edition (CVLT2), Paced Auditory Serial Addition Test (PASAT), Delis-Kaplan Executive Function System Card Sorting Test total correct sorts (DKEFS-cs), and DKEFS Card Sorting Test total description score (DKEFS-ds)	Clinical	Multiple	RRMS, SPMS		0	0	30	0	1	1	1	0														1073					<0.001	0.03
Fatigue	Other	Fatigue Severity Scale (FSS)	Continuous	Linear mixed-effects model	SDMT, Brief Visuospatial Memory Test-Revised (BVMTR), California Verbal Learning Test, 2nd Edition (CVLT2), Paced Auditory Serial Addition Test (PASAT), Delis-Kaplan Executive Function System Card Sorting Test total correct sorts (DKEFS-cs), and DKEFS Card Sorting Test total description score (DKEFS-ds)	Clinical	Multiple	RRMS, SPMS		0	0	30	0	1	1	1	0														1073					>0.10
Other	Work-related	Work	Continuous, measured by Buffalo Vocational Monitoring Survey (BVMS) [Negative Work Events]	Linear mixed-effects model	SDMT, Brief Visuospatial Memory Test-Revised (BVMTR), California Verbal Learning Test, 2nd Edition (CVLT2), Paced Auditory Serial Addition Test (PASAT), Delis-Kaplan Executive Function System Card Sorting Test total correct sorts (DKEFS-cs), and DKEFS Card Sorting Test total description score (DKEFS-ds)	Clinical	Multiple	RRMS, SPMS		0	0	30	0	1	1	1	0														1073					>0.10
Other	Work-related	Work	Dichotomized as employed vs unemployed	Mixed-Effects Logistic Regression	SDMT, Brief Visuospatial Memory Test-Revised (BVMTR), California Verbal Learning Test, 2nd Edition (CVLT2), Paced Auditory Serial Addition Test (PASAT), Delis-Kaplan Executive Function System Card Sorting Test total correct sorts (DKEFS-cs), and DKEFS Card Sorting Test total description score (DKEFS-ds)	Clinical	Multiple	RRMS, SPMS		0	0	30	0	1	1	1	0														1073					<0.001	0.001
Disability	EDSS	EDSS Ordinal	Continuous baseline EDSS	Correlation	MSIS-29 physical	Clinical	Single	RRMS		0	0	13	0	0	0	1	0	98		0.5			<0.01
Patient Reported Outcome (PRO)	Other	MSIS-29	Continuous, measure of psychological component	Correlation	Baseline MSIS-29 physical	Clinical	Single	RRMS		0	0	13	0	0	0	1	0	98		0.6			<0.01
Severity	EDSS Change	EDSS Worsening	Continuous, difference in EDSS measured at 6 weeks (from baseline)	Correlation	Difference in MSIS-29 physical at 6 weeks	Clinical	Single	RRMS		0	0	13	0	0	0	1	0	98		0.39			<0.01
Other	Other	Driving Function	Dichotomized as "pass" or "fail" based on score of >=45 out of maximum 50 points with no major concerns [Road Test Performance]	Multivariate Regression Analysis	Time to complete Stroop color test, directrions, compass, RSR tests of SDSA and UFOV speed processing test	Clinical	Multiple	RRMS		0	0	121	0	0	0	1	0	44			0.59
Other	Other	Driving Function	Continuous measure in milliseconds of selective attention aspect [Useful Field of View (UFOV)]	Correlation	PASAT	Clinical	Single	RRMS		0	0	121	0	0	0	1	0	44	0.62				<=0.0001
Other	Other	Driving Function	Continuous measure in seconds of Stroop Color	Correlation	Stroop word	Clinical	Single	RRMS		0	0	121	0	0	0	1	0	44	0.62				<=0.0001
Other	Other	Driving Function	Dichotomized as "normal" and "impaired" without clear definition [Contrast Sensitivity]	Correlation	Stroop color	Clinical	Single	RRMS		0	0	121	0	0	0	1	0	44	0.63				<0.0001
Other	Other	Driving Function	Continuous cognitive test [Stroke Driver Screening Assessment-Direction]	Correlation	Trail Making Test A (TMT-A)	Clinical	Single	RRMS		0	0	121	0	0	0	1	0	44	0.65				<=0.0001
Other	Other	Driving Function	Continuous measure in milliseconds of selective attention aspect [Useful Field of View (UFOV)]	Correlation	SDSA-compass	Clinical	Single	RRMS		0	0	121	0	0	0	1	0	44	0.73				<=0.0001
Other	Other	Driving Function	Continuous cognitive test [Stroke Driver's Screening Assessment-Road Sign Recognition]	Correlation	PASAT	Clinical	Single	RRMS		0	0	121	0	0	0	1	0	44	0.75				<=0.0001
Patient Reported Outcome (PRO)	Other	Godin Leisure-Time Exercise Questionnaire (GLTEQ) scores	Continuous measure of physical activity based on three items that measure the frequency of strenuous, moderate, and mild exercise for more than 15 min during one's free time in a typical week. The weekly frequencies of strenuous, moderate, and mild activities are multiplied by 9, 5, and 3 metabolic equivalents respectively and added to form a measure of total leisure activity	Bivariate Correlations	Self-Efficacy (EXSE)	Clinical	Single	RRMS, PMS		0	1	22	0	0	0	1	0	551	0.24				<0.001
Patient Reported Outcome (PRO)	Other	Godin Leisure-Time Exercise Questionnaire (GLTEQ) scores	Continuous measure of physical activity based on three items that measure the frequency of strenuous, moderate, and mild exercise for more than 15 min during one's free time in a typical week. The weekly frequencies of strenuous, moderate, and mild activities are multiplied by 9, 5, and 3 metabolic equivalents respectively and added to form a measure of total leisure activity	Bivariate Correlations	Physical Outcome Expectations (MOEES)	Clinical	Single	RRMS, PMS		0	1	22	0	0	0	1	0	551	0.31				<0.001
Patient Reported Outcome (PRO)	Other	Godin Leisure-Time Exercise Questionnaire (GLTEQ) scores	Continuous measure of physical activity based on three items that measure the frequency of strenuous, moderate, and mild exercise for more than 15 min during one's free time in a typical week. The weekly frequencies of strenuous, moderate, and mild activities are multiplied by 9, 5, and 3 metabolic equivalents respectively and added to form a measure of total leisure activity	Bivariate Correlations	Social Outcome expectations (MOEES)	Clinical	Single	RRMS, PMS		0	1	22	0	0	0	1	0	551	0.19				<0.001
Patient Reported Outcome (PRO)	Other	Godin Leisure-Time Exercise Questionnaire (GLTEQ) scores	Continuous measure of physical activity based on three items that measure the frequency of strenuous, moderate, and mild exercise for more than 15 min during one's free time in a typical week. The weekly frequencies of strenuous, moderate, and mild activities are multiplied by 9, 5, and 3 metabolic equivalents respectively and added to form a measure of total leisure activity	Bivariate Correlations	Self-evaluative Outcome Expectations	Clinical	Single	RRMS, PMS		0	1	22	0	0	0	1	0	551	0.31				<0.001
Patient Reported Outcome (PRO)	Other	Godin Leisure-Time Exercise Questionnaire (GLTEQ) scores	Continuous measure of physical activity based on three items that measure the frequency of strenuous, moderate, and mild exercise for more than 15 min during one's free time in a typical week. The weekly frequencies of strenuous, moderate, and mild activities are multiplied by 9, 5, and 3 metabolic equivalents respectively and added to form a measure of total leisure activity	Bivariate Correlations	Social Support (SPS)	Clinical	Single	RRMS, PMS		0	1	22	0	0	0	1	0	551	0.23				<0.001
Patient Reported Outcome (PRO)	Other	Godin Leisure-Time Exercise Questionnaire (GLTEQ) scores	Continuous measure of physical activity based on three items that measure the frequency of strenuous, moderate, and mild exercise for more than 15 min during one's free time in a typical week. The weekly frequencies of strenuous, moderate, and mild activities are multiplied by 9, 5, and 3 metabolic equivalents respectively and added to form a measure of total leisure activity	Bivariate Correlations	Functional Limitations (LLFDI)	Clinical	Single	RRMS, PMS		0	1	22	0	0	0	1	0	551	0.38				<0.001
Patient Reported Outcome (PRO)	Other	Godin Leisure-Time Exercise Questionnaire (GLTEQ) scores	Continuous measure of physical activity based on three items that measure the frequency of strenuous, moderate, and mild exercise for more than 15 min during one's free time in a typical week. The weekly frequencies of strenuous, moderate, and mild activities are multiplied by 9, 5, and 3 metabolic equivalents respectively and added to form a measure of total leisure activity	Bivariate Correlations	Goals (EGS)	Clinical	Single	RRMS, PMS		0	1	22	0	0	0	1	0	551	0.42				<0.001
Patient Reported Outcome (PRO)	Other	Godin Leisure-Time Exercise Questionnaire (GLTEQ) scores	Continuous measure of physical activity based on three items that measure the frequency of strenuous, moderate, and mild exercise for more than 15 min during one's free time in a typical week. The weekly frequencies of strenuous, moderate, and mild activities are multiplied by 9, 5, and 3 metabolic equivalents respectively and added to form a measure of total leisure activity	Bivariate Correlations	Self-Efficacy (EXSE)	Clinical	Single	RRMS, PMS		0	1	22	0	0	0	1	0	366	0.24				<0.001
Patient Reported Outcome (PRO)	Other	Godin Leisure-Time Exercise Questionnaire (GLTEQ) scores	Continuous measure of physical activity based on three items that measure the frequency of strenuous, moderate, and mild exercise for more than 15 min during one's free time in a typical week. The weekly frequencies of strenuous, moderate, and mild activities are multiplied by 9, 5, and 3 metabolic equivalents respectively and added to form a measure of total leisure activity	Bivariate Correlations	Physical Outcome Expectations (MOEES)	Clinical	Single	RRMS, PMS		0	1	22	0	0	0	1	0	366	0.36				<0.001
Patient Reported Outcome (PRO)	Other	Godin Leisure-Time Exercise Questionnaire (GLTEQ) scores	Continuous measure of physical activity based on three items that measure the frequency of strenuous, moderate, and mild exercise for more than 15 min during one's free time in a typical week. The weekly frequencies of strenuous, moderate, and mild activities are multiplied by 9, 5, and 3 metabolic equivalents respectively and added to form a measure of total leisure activity	Bivariate Correlations	Social Outcome expectations (MOEES)	Clinical	Single	RRMS, PMS		0	1	22	0	0	0	1	0	366	0.19				<0.001
Patient Reported Outcome (PRO)	Other	Godin Leisure-Time Exercise Questionnaire (GLTEQ) scores	Continuous measure of physical activity based on three items that measure the frequency of strenuous, moderate, and mild exercise for more than 15 min during one's free time in a typical week. The weekly frequencies of strenuous, moderate, and mild activities are multiplied by 9, 5, and 3 metabolic equivalents respectively and added to form a measure of total leisure activity	Bivariate Correlations	Self-evaluative Outcome Expectations	Clinical	Single	RRMS, PMS		0	1	22	0	0	0	1	0	366	0.36				<0.001
Patient Reported Outcome (PRO)	Other	Godin Leisure-Time Exercise Questionnaire (GLTEQ) scores	Continuous measure of physical activity based on three items that measure the frequency of strenuous, moderate, and mild exercise for more than 15 min during one's free time in a typical week. The weekly frequencies of strenuous, moderate, and mild activities are multiplied by 9, 5, and 3 metabolic equivalents respectively and added to form a measure of total leisure activity	Bivariate Correlations	Social Support (SPS)	Clinical	Single	RRMS, PMS		0	1	22	0	0	0	1	0	366	0.24				<0.001
Patient Reported Outcome (PRO)	Other	Godin Leisure-Time Exercise Questionnaire (GLTEQ) scores	Continuous measure of physical activity based on three items that measure the frequency of strenuous, moderate, and mild exercise for more than 15 min during one's free time in a typical week. The weekly frequencies of strenuous, moderate, and mild activities are multiplied by 9, 5, and 3 metabolic equivalents respectively and added to form a measure of total leisure activity	Bivariate Correlations	Functional Limitations (LLFDI)	Clinical	Single	RRMS, PMS		0	1	22	0	0	0	1	0	366	0.4				<0.001
Patient Reported Outcome (PRO)	Other	Godin Leisure-Time Exercise Questionnaire (GLTEQ) scores	Continuous measure of physical activity based on three items that measure the frequency of strenuous, moderate, and mild exercise for more than 15 min during one's free time in a typical week. The weekly frequencies of strenuous, moderate, and mild activities are multiplied by 9, 5, and 3 metabolic equivalents respectively and added to form a measure of total leisure activity	Bivariate Correlations	Goals (EGS)	Clinical	Single	RRMS, PMS		0	1	22	0	0	0	1	0	366	0.4				<0.001
Patient Reported Outcome (PRO)	Other	Godin Leisure-Time Exercise Questionnaire (GLTEQ) scores	Continuous measure of physical activity based on three items that measure the frequency of strenuous, moderate, and mild exercise for more than 15 min during one's free time in a typical week. The weekly frequencies of strenuous, moderate, and mild activities are multiplied by 9, 5, and 3 metabolic equivalents respectively and added to form a measure of total leisure activity	Bivariate Correlations	Self-Efficacy (EXSE)	Clinical	Single	RRMS, PMS		0	1	22	0	0	0	1	0	185	0.16				<0.05
Patient Reported Outcome (PRO)	Other	Godin Leisure-Time Exercise Questionnaire (GLTEQ) scores	Continuous measure of physical activity based on three items that measure the frequency of strenuous, moderate, and mild exercise for more than 15 min during one's free time in a typical week. The weekly frequencies of strenuous, moderate, and mild activities are multiplied by 9, 5, and 3 metabolic equivalents respectively and added to form a measure of total leisure activity	Bivariate Correlations	Physical Outcome Expectations (MOEES)	Clinical	Single	RRMS, PMS		0	1	22	0	0	0	1	0	185	0.12				NS
Patient Reported Outcome (PRO)	Other	Godin Leisure-Time Exercise Questionnaire (GLTEQ) scores	Continuous measure of physical activity based on three items that measure the frequency of strenuous, moderate, and mild exercise for more than 15 min during one's free time in a typical week. The weekly frequencies of strenuous, moderate, and mild activities are multiplied by 9, 5, and 3 metabolic equivalents respectively and added to form a measure of total leisure activity	Bivariate Correlations	Social Outcome expectations (MOEES)	Clinical	Single	RRMS, PMS		0	1	22	0	0	0	1	0	185	0.11				NS
Patient Reported Outcome (PRO)	Other	Godin Leisure-Time Exercise Questionnaire (GLTEQ) scores	Continuous measure of physical activity based on three items that measure the frequency of strenuous, moderate, and mild exercise for more than 15 min during one's free time in a typical week. The weekly frequencies of strenuous, moderate, and mild activities are multiplied by 9, 5, and 3 metabolic equivalents respectively and added to form a measure of total leisure activity	Bivariate Correlations	Self-evaluative Outcome Expectations	Clinical	Single	RRMS, PMS		0	1	22	0	0	0	1	0	185	0.1				NS
Patient Reported Outcome (PRO)	Other	Godin Leisure-Time Exercise Questionnaire (GLTEQ) scores	Continuous measure of physical activity based on three items that measure the frequency of strenuous, moderate, and mild exercise for more than 15 min during one's free time in a typical week. The weekly frequencies of strenuous, moderate, and mild activities are multiplied by 9, 5, and 3 metabolic equivalents respectively and added to form a measure of total leisure activity	Bivariate Correlations	Social Support (SPS)	Clinical	Single	RRMS, PMS		0	1	22	0	0	0	1	0	185	0.07				NS
Patient Reported Outcome (PRO)	Other	Godin Leisure-Time Exercise Questionnaire (GLTEQ) scores	Continuous measure of physical activity based on three items that measure the frequency of strenuous, moderate, and mild exercise for more than 15 min during one's free time in a typical week. The weekly frequencies of strenuous, moderate, and mild activities are multiplied by 9, 5, and 3 metabolic equivalents respectively and added to form a measure of total leisure activity	Bivariate Correlations	Functional Limitations (LLFDI)	Clinical	Single	RRMS, PMS		0	1	22	0	0	0	1	0	185	0.22				<0.001
Patient Reported Outcome (PRO)	Other	Godin Leisure-Time Exercise Questionnaire (GLTEQ) scores	Continuous measure of physical activity based on three items that measure the frequency of strenuous, moderate, and mild exercise for more than 15 min during one's free time in a typical week. The weekly frequencies of strenuous, moderate, and mild activities are multiplied by 9, 5, and 3 metabolic equivalents respectively and added to form a measure of total leisure activity	Bivariate Correlations	Goals (EGS)	Clinical	Single	RRMS, PMS		0	1	22	0	0	0	1	0	185	0.42				<0.001
Patient Reported Outcome (PRO)	Other	Godin Leisure-Time Exercise Questionnaire (GLTEQ) scores	Continuous measure of physical activity based on three items that measure the frequency of strenuous, moderate, and mild exercise for more than 15 min during one's free time in a typical week. The weekly frequencies of strenuous, moderate, and mild activities are multiplied by 9, 5, and 3 metabolic equivalents respectively and added to form a measure of total leisure activity	Hierarchical Linear Regression	EGS scores	Clinical	Single	RRMS, PMS		0	1	22	0	0	0	1	0	185			0.18
Patient Reported Outcome (PRO)	Other	Godin Leisure-Time Exercise Questionnaire (GLTEQ) scores	Continuous measure of physical activity based on three items that measure the frequency of strenuous, moderate, and mild exercise for more than 15 min during one's free time in a typical week. The weekly frequencies of strenuous, moderate, and mild activities are multiplied by 9, 5, and 3 metabolic equivalents respectively and added to form a measure of total leisure activity	Hierarchical Linear Regression	EGS, LL-FDI, MOEES self-evaluative subscale scores	Clinical	Multiple	RRMS, PMS		0	1	22	0	0	0	1	0	366			0.32
Patient Reported Outcome (PRO)	Other	Godin Leisure-Time Exercise Questionnaire (GLTEQ) scores	Continuous measure of physical activity based on three items that measure the frequency of strenuous, moderate, and mild exercise for more than 15 min during one's free time in a typical week. The weekly frequencies of strenuous, moderate, and mild activities are multiplied by 9, 5, and 3 metabolic equivalents respectively and added to form a measure of total leisure activity	Hierarchical Linear Regression	EGS, LL-FDI, MOEES self-evaluative subscale scores	Clinical	Multiple	RRMS, PMS		0	1	22	0	0	0	1	0	551			0.29
Treatment-related	Other	Treatment Response	Dichotomized as "disease activity free on therapy" (DAF) or sub-optimal responders (SOR) according to the presence of clinical and/or radiographic disease activity criteria	Random Forest	Caspase2 IRF4 IRF6	Blood biomarkers	Multiple	RRMS	IFNbeta	0	0	39	0	0	0	1	0	113											0.63	0.63
Treatment-related	Other	Treatment Response	Dichotomized as "disease activity free on therapy" (DAF) or sub-optimal responders (SOR) according to the presence of clinical and/or radiographic disease activity criteria	Random Forest	Caspase2 Caspase7 IRF4	Blood biomarkers	Multiple	RRMS	IFNbeta	0	0	39	0	0	0	1	0	136											0.59	0.59
Treatment-related	Other	Treatment Response	Dichotomized as "disease activity free on therapy" (DAF) or sub-optimal responders (SOR) according to the presence of clinical and/or radiographic disease activity criteria	Random Forest	Caspase10 Caspase2 FLIP	Blood biomarkers	Multiple	RRMS	IFNbeta	0	0	39	0	0	0	1	0	136											0.52	0.52
Treatment-related	Other	Treatment Response	Dichotomized as "disease activity free on therapy" (DAF) or sub-optimal responders (SOR) according to the presence of clinical and/or radiographic disease activity criteria	Random Forest	Caspase2 Caspase3 IRF4	Blood biomarkers	Multiple	RRMS	IFNbeta	0	0	39	0	0	0	1	0	135											0.5	0.5
Treatment-related	Other	Treatment Response	Dichotomized as "disease activity free on therapy" (DAF) or sub-optimal responders (SOR) according to the presence of clinical and/or radiographic disease activity criteria	Random Forest	Caspase2 IRF2 STAT4	Blood biomarkers	Multiple	RRMS	IFNbeta	0	0	39	0	0	0	1	0	136											0.55	0.55
Treatment-related	Other	Treatment Response	Dichotomized as "disease activity free on therapy" (DAF) or sub-optimal responders (SOR) according to the presence of clinical and/or radiographic disease activity criteria	Random Forest	Caspase2 IL4Ra IRF4	Blood biomarkers	Multiple	RRMS	IFNbeta	0	0	39	0	0	0	1	0	136											0.53	0.53
Treatment-related	Other	Treatment Response	Dichotomized as "disease activity free on therapy" (DAF) or sub-optimal responders (SOR) according to the presence of clinical and/or radiographic disease activity criteria	Random Forest	Caspase10 IL12Rb1 MAP3K1	Blood biomarkers	Multiple	RRMS	IFNbeta	0	0	39	0	0	0	1	0	136											0.5	0.5
Treatment-related	Other	Treatment Response	Dichotomized as "disease activity free on therapy" (DAF) or sub-optimal responders (SOR) according to the presence of clinical and/or radiographic disease activity criteria	Random Forest	Caspase2 Caspase3 IL4Ra	Blood biomarkers	Multiple	RRMS	IFNbeta	0	0	39	0	0	0	1	0	135											0.49	0.49
Treatment-related	Other	Treatment Response	Dichotomized as "disease activity free on therapy" (DAF) or sub-optimal responders (SOR) according to the presence of clinical and/or radiographic disease activity criteria	Random Forest	Caspase10 IRF4 MAP3K1	Blood biomarkers	Multiple	RRMS	IFNbeta	0	0	39	0	0	0	1	0	136											0.52	0.52
Treatment-related	Other	Treatment Response	Dichotomized as "disease activity free on therapy" (DAF) or sub-optimal responders (SOR) according to the presence of clinical and/or radiographic disease activity criteria	Random Forest	Caspase10 Caspase2 FLIP	Blood biomarkers	Multiple	RRMS	IFNbeta	0	0	39	0	0	0	1	0	120											0.62	0.62
Treatment-related	Other	Treatment Response	Dichotomized as "disease activity free on therapy" (DAF) or sub-optimal responders (SOR) according to the presence of clinical and/or radiographic disease activity criteria	Random Forest	Caspase2 IRF4 IRF6	Blood biomarkers	Multiple	RRMS	IFNbeta	0	0	39	0	0	0	1	0	93											0.64	0.64
Treatment-related	Other	Treatment Response	Dichotomized as "disease activity free on therapy" (DAF) or sub-optimal responders (SOR) according to the presence of clinical and/or radiographic disease activity criteria	Random Forest	Caspase2 Caspase7 IRF4	Blood biomarkers	Multiple	RRMS	IFNbeta	0	0	39	0	0	0	1	0	119											0.68	0.68
Treatment-related	Other	Treatment Response	Dichotomized as "disease activity free on therapy" (DAF) or sub-optimal responders (SOR) according to the presence of clinical and/or radiographic disease activity criteria	Random Forest	Caspase10 IRF4 MAP3K1	Blood biomarkers	Multiple	RRMS	IFNbeta	0	0	39	0	0	0	1	0	120											0.55	0.55
Treatment-related	Other	Treatment Response	Dichotomized as "disease activity free on therapy" (DAF) or sub-optimal responders (SOR) according to the presence of clinical and/or radiographic disease activity criteria	Random Forest	Caspase2 IL4Ra IRF4	Blood biomarkers	Multiple	RRMS	IFNbeta	0	0	39	0	0	0	1	0	119											0.63	0.63
Treatment-related	Other	Treatment Response	Dichotomized as "disease activity free on therapy" (DAF) or sub-optimal responders (SOR) according to the presence of clinical and/or radiographic disease activity criteria	Random Forest	Caspase2 IRF2 STAT4	Blood biomarkers	Multiple	RRMS	IFNbeta	0	0	39	0	0	0	1	0	119											0.64	0.64
Treatment-related	Other	Treatment Response	Dichotomized as "disease activity free on therapy" (DAF) or sub-optimal responders (SOR) according to the presence of clinical and/or radiographic disease activity criteria	Random Forest	Caspase2 Caspase3 IL4Ra	Blood biomarkers	Multiple	RRMS	IFNbeta	0	0	39	0	0	0	1	0	119											0.54	0.54
Treatment-related	Other	Treatment Response	Dichotomized as "disease activity free on therapy" (DAF) or sub-optimal responders (SOR) according to the presence of clinical and/or radiographic disease activity criteria	Random Forest	Caspase10 IL12Rb1 MAP3K1	Blood biomarkers	Multiple	RRMS	IFNbeta	0	0	39	0	0	0	1	0	121											0.56	0.56
Treatment-related	Other	Treatment Response	Dichotomized as "disease activity free on therapy" (DAF) or sub-optimal responders (SOR) according to the presence of clinical and/or radiographic disease activity criteria	Random Forest	Caspase2 Caspase3 IRF4	Blood biomarkers	Multiple	RRMS	IFNbeta	0	0	39	0	0	0	1	0	118											0.58	0.58
Treatment-related	Other	Treatment Response	Dichotomized as "disease activity free on therapy" (DAF) or sub-optimal responders (SOR) according to the presence of clinical and/or radiographic disease activity criteria	Random Forest	Caspase2 IL10 IL12Rb1	Blood biomarkers	Multiple	RRMS	IFNbeta	0	0	39	0	0	0	1	0	59											0.8	0.8
Treatment-related	Other	Treatment Response	Dichotomized as "disease activity free on therapy" (DAF) or sub-optimal responders (SOR) according to the presence of clinical and/or radiographic disease activity criteria	Random Forest	Caspase2 IL10 IRF4	Blood biomarkers	Multiple	RRMS	IFNbeta	0	0	39	0	0	0	1	0	59											0.79	0.79
Treatment-related	Other	Treatment Response	Dichotomized as "disease activity free on therapy" (DAF) or sub-optimal responders (SOR) according to the presence of clinical and/or radiographic disease activity criteria	Random Forest	Caspase2 MMP1 MMP9	Blood biomarkers	Multiple	RRMS	IFNbeta	0	0	39	0	0	0	1	0	58											0.79	0.79
Treatment-related	Other	Treatment Response	Dichotomized as "disease activity free on therapy" (DAF) or sub-optimal responders (SOR) according to the presence of clinical and/or radiographic disease activity criteria	Random Forest	Caspase2 LFA1 MMP1	Blood biomarkers	Multiple	RRMS	IFNbeta	0	0	39	0	0	0	1	0	58											0.77	0.77
Treatment-related	Other	Treatment Response	Dichotomized as "disease activity free on therapy" (DAF) or sub-optimal responders (SOR) according to the presence of clinical and/or radiographic disease activity criteria	Random Forest	Caspase2 JNK2 MMP1	Blood biomarkers	Multiple	RRMS	IFNbeta	0	0	39	0	0	0	1	0	58											0.77	0.77
Treatment-related	Other	Treatment Response	Dichotomized as "disease activity free on therapy" (DAF) or sub-optimal responders (SOR) according to the presence of clinical and/or radiographic disease activity criteria	Random Forest	Caspase2 IL10 STAT4	Blood biomarkers	Multiple	RRMS	IFNbeta	0	0	39	0	0	0	1	0	59											0.76	0.76
Treatment-related	Other	Treatment Response	Dichotomized as "disease activity free on therapy" (DAF) or sub-optimal responders (SOR) according to the presence of clinical and/or radiographic disease activity criteria	Random Forest	Caspase2 IL10 IRF2	Blood biomarkers	Multiple	RRMS	IFNbeta	0	0	39	0	0	0	1	0	59											0.75	0.75
Treatment-related	Other	Treatment Response	Dichotomized as "disease activity free on therapy" (DAF) or sub-optimal responders (SOR) according to the presence of clinical and/or radiographic disease activity criteria	Random Forest	Caspase2 IRF4 MMP1	Blood biomarkers	Multiple	RRMS	IFNbeta	0	0	39	0	0	0	1	0	58											0.75	0.75
Severity	EDSS Change	EDSS Worsening	Dichotomized as confirmed sustained progression (CSP) and non-CSP groups as defined by a change in EDSS <1 point if baseline EDSS>0 or <1.5 point rise if baseline EDSS=0	Penalized Logistic Regression	CD40L, natural killer, CD69ab, CD8, CD4+/CD45RO+ab, CD4+CD45RA+ab, CD40L ab, CD8+/CD3+ab, CD69ab, and CD3+/CD69+	Clinical, Blood biomarkers	Multiple	RRMS		0	1	148	1	0	1	1	0														97			0.19
Severity	EDSS Change	EDSS Worsening	Dichotomized as confirmed sustained progression (CSP) and non-CSP groups as defined by a change in EDSS <1 point if baseline EDSS>0 or <1.5 point rise if baseline EDSS=0	Penalized Logistic Regression	EDSS, age, gender, CD40L, natural killer, CD69ab, CD8, CD4+/CD45RO+ab, CD4+CD45RA+ab, CD40L ab, CD8+/CD3+ab, CD69ab, and CD3+/CD69+	Clinical, Blood biomarkers	Multiple	RRMS		0	1	148	1	0	1	1	0														97			0.46
Severity	EDSS Change	EDSS Worsening	Dichotomized as confirmed sustained progression (CSP) and non-CSP groups as defined by a change in EDSS <1 point if baseline EDSS>0 or <1.5 point rise if baseline EDSS=0	Penalized Logistic Regression	relative lymphocyte count, CD3+/CD25+, CD8ab, CD8+/ CD38+ab, CD38+ab, and CD5+/CD19+	Clinical, Blood biomarkers	Multiple	RRMS		0	1	148	1	0	1	1	0														97			0.35
Severity	EDSS Change	EDSS Worsening	Dichotomized as confirmed sustained progression (CSP) and non-CSP groups as defined by a change in EDSS <1 point if baseline EDSS>0 or <1.5 point rise if baseline EDSS=0	Penalized Logistic Regression	EDSS, age, gender, relative lymphocyte count, CD3+/CD25+, CD8ab, CD8+/ CD38+ab, CD38+ab, and CD5+/CD19+	Clinical, Blood biomarkers	Multiple	RRMS		0	1	148	1	0	1	1	0														97			0.52
Fatigue	Other	Fatigue Severity Scale (FSS)	Continuous measure with 9 items scored on a Likert-style 1-7 scale, which are averaged to arrive at a total score ranging from 1 to 7	Structural Equation Modeling	Beck Depression Inventory Fast-Screen (BDI-FS)	Clinical	Single	RRMS, PMS		0	0	72	0	0	0	1	0	133			0.144
Other	Work-related	Vocational status	Dichotomized as employed vs unemployed	Structural Equation Modeling	Hospital Anxiety and Depression Scale, Depression Scale (HADS-D)	Clinical	Single	RRMS, PMS		0	0	72	0	0	0	1	0	133			0.048
Disability	EDSS	EDSS Ordinal	Continuous	Structural Equation Modeling	Hospital Anxiety and Depression Scale, Depression Scale (HADS-D)	Clinical	Single	RRMS, PMS		0	0	72	0	0	0	1	0	133			0.054
Fatigue	Other	Fatigue Severity Scale (FSS)	Continuous measure with 9 items scored on a Likert-style 1-7 scale, which are averaged to arrive at a total score ranging from 1 to 7	Structural Equation Modeling	Hospital Anxiety and Depression Scale, Depression Scale (HADS-D)	Clinical	Single	RRMS, PMS		0	0	72	0	0	0	1	0	133			0.221
Disability	Cognitive	SDMT	Continuous measure of processing speed validated among persons with MS	Structural Equation Modeling	Hospital Anxiety and Depression Scale, Depression Scale (HADS-D)	Clinical	Single	RRMS, PMS		0	0	72	0	0	0	1	0	133			0.037
Disability	EDSS	EDSS Ordinal	Continuous year 10 EDSS	Multivariate Linear Regression	Average year 1-2 NfL	Blood biomarkers	Single	MS		0	1	186	1	0	1	1	0	104			0.074		1
Disability	EDSS	EDSS Ordinal	Continuous year 10 EDSS	Multivariate Linear Regression	Average year 1-3 NfL	Blood biomarkers	Single	MS		0	1	186	1	0	1	1	0	114			0.073		1
Disability	EDSS	EDSS Ordinal	Continuous year 10 EDSS	Multivariate Linear Regression	Average year 1-4 NfL	Blood biomarkers	Single	MS		0	1	186	1	0	1	1	0	117			0.074		1
Disability	EDSS	EDSS Ordinal	Continuous year 10 EDSS	Multivariate Linear Regression	Average year 1-5 NfL	Blood biomarkers	Single	MS		0	1	186	1	0	1	1	0	117			0.065		1
Disability	EDSS	EDSS Ordinal	Continuous year 10 EDSS	Multivariate Linear Regression	Average year 1-6 NfL	Blood biomarkers	Single	MS		0	1	186	1	0	1	1	0	117			0.065		1
Disability	EDSS	EDSS Ordinal	Continuous year 10 EDSS	Multivariate Linear Regression	Average year 1-7 NfL	Blood biomarkers	Single	MS		0	1	186	1	0	1	1	0	117			0.065		1
Disability	EDSS	EDSS Ordinal	Continuous year 10 EDSS	Multivariate Linear Regression	Average year 1-8 NfL	Blood biomarkers	Single	MS		0	1	186	1	0	1	1	0	117			0.063		1
Disability	EDSS	EDSS Ordinal	Continuous year 10 EDSS	Multivariate Linear Regression	Average year 1-9 NfL	Blood biomarkers	Single	MS		0	1	186	1	0	1	1	0	117			0.062		1
Disability	EDSS	EDSS Ordinal	Continuous year 10 EDSS	Multivariate Linear Regression	Average year 1-10 NfL	Blood biomarkers	Single	MS		0	1	186	1	0	1	1	0	117			0.062		1
Disability	EDSS	EDSS Ordinal	Continuous year 10 EDSS	Multivariate Linear Regression	Average year 2-10 NfL	Blood biomarkers	Single	MS		0	1	186	1	0	1	1	0	117			0.06		1
Disability	EDSS	EDSS Ordinal	Continuous year 10 EDSS	Multivariate Linear Regression	Average year 3-10 NfL	Blood biomarkers	Single	MS		0	1	186	1	0	1	1	0	117			0.06		1
Disability	EDSS	EDSS Ordinal	Continuous year 10 EDSS	Multivariate Linear Regression	Average year 4-10 NfL	Blood biomarkers	Single	MS		0	1	186	1	0	1	1	0	117			0.06		1
Disability	EDSS	EDSS Ordinal	Continuous year 10 EDSS	Multivariate Linear Regression	Average year 5-10 NfL	Blood biomarkers	Single	MS		0	1	186	1	0	1	1	0	117			0.06		1
Disability	EDSS	EDSS Ordinal	Continuous year 10 EDSS	Multivariate Linear Regression	Average year 6-10 NfL	Blood biomarkers	Single	MS		0	1	186	1	0	1	1	0	117			0.06		1
Disability	EDSS	EDSS Ordinal	Continuous year 10 EDSS	Multivariate Linear Regression	Average year 7-10 NfL	Blood biomarkers	Single	MS		0	1	186	1	0	1	1	0	117			0.06		1
Disability	EDSS	EDSS Ordinal	Continuous year 10 EDSS	Multivariate Linear Regression	Average year 8-10 NfL	Blood biomarkers	Single	MS		0	1	186	1	0	1	1	0	117			0.06		1
Disability	EDSS	EDSS Ordinal	Continuous year 10 EDSS	Multivariate Linear Regression	Average year 9-10 NfL	Blood biomarkers	Single	MS		0	1	186	1	0	1	1	0	110			0.052		1
Disability	EDSS	EDSS Ordinal	Continuous year 10 EDSS	Multivariate Linear Regression	Average year 5-6 NfL	Blood biomarkers	Single	MS		0	1	186	1	0	1	1	0	116			0.066		1
Disability	EDSS	EDSS Ordinal	Continuous year 10 EDSS	Multivariate Linear Regression	Average year 5-7 NfL	Blood biomarkers	Single	MS		0	1	186	1	0	1	1	0	117			0.061		1
Disability	EDSS	EDSS Ordinal	Continuous year 10 EDSS	Multivariate Linear Regression	Average year 5-8 NfL	Blood biomarkers	Single	MS		0	1	186	1	0	1	1	0	117			0.062		1
Disability	EDSS	EDSS Ordinal	Continuous year 10 EDSS	Multivariate Linear Regression	Average year 5-9 NfL	Blood biomarkers	Single	MS		0	1	186	1	0	1	1	0	117			0.061		1
Fatigue	Other	Modified Fatigue Impact Score (MFIS)	Continuous difference between year 1 and year 10 MFIS	Multivariate Linear Regression	Average year 1-2 NfL	Blood biomarkers	Single	MS		0	1	186	1	0	1	1	0	31			0.167		1
Fatigue	Other	Modified Fatigue Impact Score (MFIS)	Continuous difference between year 1 and year 10 MFIS	Multivariate Linear Regression	Average year 1-3 NfL	Blood biomarkers	Single	MS		0	1	186	1	0	1	1	0	31			0.207		0.8668
Fatigue	Other	Modified Fatigue Impact Score (MFIS)	Continuous difference between year 1 and year 10 MFIS	Multivariate Linear Regression	Average year 1-4 NfL	Blood biomarkers	Single	MS		0	1	186	1	0	1	1	0	31			0.238		0.4763
Fatigue	Other	Modified Fatigue Impact Score (MFIS)	Continuous difference between year 1 and year 10 MFIS	Multivariate Linear Regression	Average year 1-5 NfL	Blood biomarkers	Single	MS		0	1	186	1	0	1	1	0	31			0.24		0.4593
Fatigue	Other	Modified Fatigue Impact Score (MFIS)	Continuous difference between year 1 and year 10 MFIS	Multivariate Linear Regression	Average year 1-6 NfL	Blood biomarkers	Single	MS		0	1	186	1	0	1	1	0	31			0.245		0.4223
Fatigue	Other	Modified Fatigue Impact Score (MFIS)	Continuous difference between year 1 and year 10 MFIS	Multivariate Linear Regression	Average year 1-7 NfL	Blood biomarkers	Single	MS		0	1	186	1	0	1	1	0	31			0.25		0.3787
Fatigue	Other	Modified Fatigue Impact Score (MFIS)	Continuous difference between year 1 and year 10 MFIS	Multivariate Linear Regression	Average year 1-8 NfL	Blood biomarkers	Single	MS		0	1	186	1	0	1	1	0	31			0.26		0.3119
Fatigue	Other	Modified Fatigue Impact Score (MFIS)	Continuous difference between year 1 and year 10 MFIS	Multivariate Linear Regression	Average year 1-9 NfL	Blood biomarkers	Single	MS		0	1	186	1	0	1	1	0	31			0.235		0.5068
Fatigue	Other	Modified Fatigue Impact Score (MFIS)	Continuous difference between year 1 and year 10 MFIS	Multivariate Linear Regression	Average year 1-10 NfL	Blood biomarkers	Single	MS		0	1	186	1	0	1	1	0	31			0.252		0.3647
Fatigue	Other	Modified Fatigue Impact Score (MFIS)	Continuous difference between year 1 and year 10 MFIS	Multivariate Linear Regression	Average year 2-10 NfL	Blood biomarkers	Single	MS		0	1	186	1	0	1	1	0	31			0.236		0.5013
Fatigue	Other	Modified Fatigue Impact Score (MFIS)	Continuous difference between year 1 and year 10 MFIS	Multivariate Linear Regression	Average year 3-10 NfL	Blood biomarkers	Single	MS		0	1	186	1	0	1	1	0	31			0.207		0.8636
Fatigue	Other	Modified Fatigue Impact Score (MFIS)	Continuous difference between year 1 and year 10 MFIS	Multivariate Linear Regression	Average year 4-10 NfL	Blood biomarkers	Single	MS		0	1	186	1	0	1	1	0	31			0.174		1
Fatigue	Other	Modified Fatigue Impact Score (MFIS)	Continuous difference between year 1 and year 10 MFIS	Multivariate Linear Regression	Average year 5-10 NfL	Blood biomarkers	Single	MS		0	1	186	1	0	1	1	0	31			0.143		1
Fatigue	Other	Modified Fatigue Impact Score (MFIS)	Continuous difference between year 1 and year 10 MFIS	Multivariate Linear Regression	Average year 6-10 NfL	Blood biomarkers	Single	MS		0	1	186	1	0	1	1	0	31			0.135		1
Fatigue	Other	Modified Fatigue Impact Score (MFIS)	Continuous difference between year 1 and year 10 MFIS	Multivariate Linear Regression	Average year 7-10 NfL	Blood biomarkers	Single	MS		0	1	186	1	0	1	1	0	31			0.12		1
Fatigue	Other	Modified Fatigue Impact Score (MFIS)	Continuous difference between year 1 and year 10 MFIS	Multivariate Linear Regression	Average year 8-10 NfL	Blood biomarkers	Single	MS		0	1	186	1	0	1	1	0	31			0.124		1
Fatigue	Other	Modified Fatigue Impact Score (MFIS)	Continuous difference between year 1 and year 10 MFIS	Multivariate Linear Regression	Average year 9-10 NfL	Blood biomarkers	Single	MS		0	1	186	1	0	1	1	0	31			0.09		1
Fatigue	Other	Modified Fatigue Impact Score (MFIS)	Continuous difference between year 1 and year 10 MFIS	Multivariate Linear Regression	Average year 5-6 NfL	Blood biomarkers	Single	MS		0	1	186	1	0	1	1	0	31			0.129		1
Fatigue	Other	Modified Fatigue Impact Score (MFIS)	Continuous difference between year 1 and year 10 MFIS	Multivariate Linear Regression	Average year 5-7 NfL	Blood biomarkers	Single	MS		0	1	186	1	0	1	1	0	31			0.12		1
Fatigue	Other	Modified Fatigue Impact Score (MFIS)	Continuous difference between year 1 and year 10 MFIS	Multivariate Linear Regression	Average year 5-8 NfL	Blood biomarkers	Single	MS		0	1	186	1	0	1	1	0	31			0.15		1
Fatigue	Other	Modified Fatigue Impact Score (MFIS)	Continuous difference between year 1 and year 10 MFIS	Multivariate Linear Regression	Average year 5-9 NfL	Blood biomarkers	Single	MS		0	1	186	1	0	1	1	0	31			0.123		1
Disability	Cognitive	SDMT	Continuous difference between year 1 and year 10 SDMT	Multivariate Linear Regression	Average year 1-2 NfL	Blood biomarkers	Single	MS		0	1	186	1	0	1	1	0	27			0.056		1
Disability	Cognitive	SDMT	Continuous difference between year 1 and year 10 SDMT	Multivariate Linear Regression	Average year 1-3 NfL	Blood biomarkers	Single	MS		0	1	186	1	0	1	1	0	27			0.056		1
Disability	Cognitive	SDMT	Continuous difference between year 1 and year 10 SDMT	Multivariate Linear Regression	Average year 1-4 NfL	Blood biomarkers	Single	MS		0	1	186	1	0	1	1	0	27			0.06		1
Disability	Cognitive	SDMT	Continuous difference between year 1 and year 10 SDMT	Multivariate Linear Regression	Average year 1-5 NfL	Blood biomarkers	Single	MS		0	1	186	1	0	1	1	0	27			0.055		1
Disability	Cognitive	SDMT	Continuous difference between year 1 and year 10 SDMT	Multivariate Linear Regression	Average year 1-6 NfL	Blood biomarkers	Single	MS		0	1	186	1	0	1	1	0	27			0.055		1
Disability	Cognitive	SDMT	Continuous difference between year 1 and year 10 SDMT	Multivariate Linear Regression	Average year 1-7 NfL	Blood biomarkers	Single	MS		0	1	186	1	0	1	1	0	27			0.055		1
Disability	Cognitive	SDMT	Continuous difference between year 1 and year 10 SDMT	Multivariate Linear Regression	Average year 1-8 NfL	Blood biomarkers	Single	MS		0	1	186	1	0	1	1	0	27			0.056		1
Disability	Cognitive	SDMT	Continuous difference between year 1 and year 10 SDMT	Multivariate Linear Regression	Average year 1-9 NfL	Blood biomarkers	Single	MS		0	1	186	1	0	1	1	0	27			0.059		1
Disability	Cognitive	SDMT	Continuous difference between year 1 and year 10 SDMT	Multivariate Linear Regression	Average year 1-10 NfL	Blood biomarkers	Single	MS		0	1	186	1	0	1	1	0	27			0.056		1
Disability	Cognitive	SDMT	Continuous difference between year 1 and year 10 SDMT	Multivariate Linear Regression	Average year 2-10 NfL	Blood biomarkers	Single	MS		0	1	186	1	0	1	1	0	27			0.056		1
Disability	Cognitive	SDMT	Continuous difference between year 1 and year 10 SDMT	Multivariate Linear Regression	Average year 3-10 NfL	Blood biomarkers	Single	MS		0	1	186	1	0	1	1	0	27			0.056		1
Disability	Cognitive	SDMT	Continuous difference between year 1 and year 10 SDMT	Multivariate Linear Regression	Average year 4-10 NfL	Blood biomarkers	Single	MS		0	1	186	1	0	1	1	0	27			0.056		1
Disability	Cognitive	SDMT	Continuous difference between year 1 and year 10 SDMT	Multivariate Linear Regression	Average year 5-10 NfL	Blood biomarkers	Single	MS		0	1	186	1	0	1	1	0	27			0.057		1
Disability	Cognitive	SDMT	Continuous difference between year 1 and year 10 SDMT	Multivariate Linear Regression	Average year 6-10 NfL	Blood biomarkers	Single	MS		0	1	186	1	0	1	1	0	27			0.056		1
Disability	Cognitive	SDMT	Continuous difference between year 1 and year 10 SDMT	Multivariate Linear Regression	Average year 7-10 NfL	Blood biomarkers	Single	MS		0	1	186	1	0	1	1	0	27			0.058		1
Disability	Cognitive	SDMT	Continuous difference between year 1 and year 10 SDMT	Multivariate Linear Regression	Average year 8-10 NfL	Blood biomarkers	Single	MS		0	1	186	1	0	1	1	0	27			0.058		1
Disability	Cognitive	SDMT	Continuous difference between year 1 and year 10 SDMT	Multivariate Linear Regression	Average year 9-10 NfL	Blood biomarkers	Single	MS		0	1	186	1	0	1	1	0	27			0.057		1
Disability	Cognitive	SDMT	Continuous difference between year 1 and year 10 SDMT	Multivariate Linear Regression	Average year 5-6 NfL	Blood biomarkers	Single	MS		0	1	186	1	0	1	1	0	27			0.126		1
Disability	Cognitive	SDMT	Continuous difference between year 1 and year 10 SDMT	Multivariate Linear Regression	Average year 5-7 NfL	Blood biomarkers	Single	MS		0	1	186	1	0	1	1	0	27			0.069		1
Disability	Cognitive	SDMT	Continuous difference between year 1 and year 10 SDMT	Multivariate Linear Regression	Average year 5-8 NfL	Blood biomarkers	Single	MS		0	1	186	1	0	1	1	0	27			0.062		1
Disability	Cognitive	SDMT	Continuous difference between year 1 and year 10 SDMT	Multivariate Linear Regression	Average year 5-9 NfL	Blood biomarkers	Single	MS		0	1	186	1	0	1	1	0	27			0.077		1
Disability	Gait-based	T25FW	Continuous difference between year 1 and year 10 T25FW	Multivariate Linear Regression	Average year 1-2 NfL	Blood biomarkers	Single	MS		0	1	186	1	0	1	1	0	80			0.053		1
Disability	Gait-based	T25FW	Continuous difference between year 1 and year 10 T25FW	Multivariate Linear Regression	Average year 1-3 NfL	Blood biomarkers	Single	MS		0	1	186	1	0	1	1	0	89			0.051		1
Disability	Gait-based	T25FW	Continuous difference between year 1 and year 10 T25FW	Multivariate Linear Regression	Average year 1-4 NfL	Blood biomarkers	Single	MS		0	1	186	1	0	1	1	0	92			0.052		1
Disability	Gait-based	T25FW	Continuous difference between year 1 and year 10 T25FW	Multivariate Linear Regression	Average year 1-5 NfL	Blood biomarkers	Single	MS		0	1	186	1	0	1	1	0	92			0.056		1
Disability	Gait-based	T25FW	Continuous difference between year 1 and year 10 T25FW	Multivariate Linear Regression	Average year 1-6 NfL	Blood biomarkers	Single	MS		0	1	186	1	0	1	1	0	92			0.055		1
Disability	Gait-based	T25FW	Continuous difference between year 1 and year 10 T25FW	Multivariate Linear Regression	Average year 1-7 NfL	Blood biomarkers	Single	MS		0	1	186	1	0	1	1	0	92			0.056		1
Disability	Gait-based	T25FW	Continuous difference between year 1 and year 10 T25FW	Multivariate Linear Regression	Average year 1-8 NfL	Blood biomarkers	Single	MS		0	1	186	1	0	1	1	0	92			0.055		1
Disability	Gait-based	T25FW	Continuous difference between year 1 and year 10 T25FW	Multivariate Linear Regression	Average year 1-9 NfL	Blood biomarkers	Single	MS		0	1	186	1	0	1	1	0	92			0.052		1
Disability	Gait-based	T25FW	Continuous difference between year 1 and year 10 T25FW	Multivariate Linear Regression	Average year 1-10 NfL	Blood biomarkers	Single	MS		0	1	186	1	0	1	1	0	92			0.051		1
Disability	Gait-based	T25FW	Continuous difference between year 1 and year 10 T25FW	Multivariate Linear Regression	Average year 2-10 NfL	Blood biomarkers	Single	MS		0	1	186	1	0	1	1	0	92			0.049		1
Disability	Gait-based	T25FW	Continuous difference between year 1 and year 10 T25FW	Multivariate Linear Regression	Average year 3-10 NfL	Blood biomarkers	Single	MS		0	1	186	1	0	1	1	0	92			0.048		1
Disability	Gait-based	T25FW	Continuous difference between year 1 and year 10 T25FW	Multivariate Linear Regression	Average year 4-10 NfL	Blood biomarkers	Single	MS		0	1	186	1	0	1	1	0	92			0.048		1
Disability	Gait-based	T25FW	Continuous difference between year 1 and year 10 T25FW	Multivariate Linear Regression	Average year 5-10 NfL	Blood biomarkers	Single	MS		0	1	186	1	0	1	1	0	92			0.046		1
Disability	Gait-based	T25FW	Continuous difference between year 1 and year 10 T25FW	Multivariate Linear Regression	Average year 6-10 NfL	Blood biomarkers	Single	MS		0	1	186	1	0	1	1	0	92			0.042		1
Disability	Gait-based	T25FW	Continuous difference between year 1 and year 10 T25FW	Multivariate Linear Regression	Average year 7-10 NfL	Blood biomarkers	Single	MS		0	1	186	1	0	1	1	0	92			0.043		1
Disability	Gait-based	T25FW	Continuous difference between year 1 and year 10 T25FW	Multivariate Linear Regression	Average year 8-10 NfL	Blood biomarkers	Single	MS		0	1	186	1	0	1	1	0	92			0.043		1
Disability	Gait-based	T25FW	Continuous difference between year 1 and year 10 T25FW	Multivariate Linear Regression	Average year 9-10 NfL	Blood biomarkers	Single	MS		0	1	186	1	0	1	1	0	85			0.008		1
Disability	Gait-based	T25FW	Continuous difference between year 1 and year 10 T25FW	Multivariate Linear Regression	Average year 5-6 NfL	Blood biomarkers	Single	MS		0	1	186	1	0	1	1	0	92			0.048		1
Disability	Gait-based	T25FW	Continuous difference between year 1 and year 10 T25FW	Multivariate Linear Regression	Average year 5-7 NfL	Blood biomarkers	Single	MS		0	1	186	1	0	1	1	0	92			0.05		1
Disability	Gait-based	T25FW	Continuous difference between year 1 and year 10 T25FW	Multivariate Linear Regression	Average year 5-8 NfL	Blood biomarkers	Single	MS		0	1	186	1	0	1	1	0	92			0.05		1
Disability	Gait-based	T25FW	Continuous difference between year 1 and year 10 T25FW	Multivariate Linear Regression	Average year 5-9 NfL	Blood biomarkers	Single	MS		0	1	186	1	0	1	1	0	92			0.048		1
Patient Reported Outcome (PRO)	Pain	Brief Pain Inventory Short Form (BPI), pain severity	Continuous valid and reliable measure of pain severity component, which is calculated using the mean of four severity ratings, including present pain, pain at its worst, least and average in the last 24 hours	Hierarchical Linear Regression	All psychological factors and pain type (S-LANSS) interaction terms	Clinical	Multiple	RRMS, SPMS, PPMS		0	0	42	1	0	0	1	0	567			0.43		<0.001
Patient Reported Outcome (PRO)	Pain	Brief Pain Inventory Short Form (BPI), pain inference	Continuous valid and reliable measure of pain inference component, which reflects the mean of seven life domains, including general activity, mood, mobility, work, relationships, sleep, and enjoyment of life	Hierarchical Linear Regression	All psychological factors and pain type (S-LANSS) interaction terms	Clinical	Multiple	RRMS, SPMS, PPMS		0	0	42	1	0	0	1	0	567			0.56		<0.001
Patient Reported Outcome (PRO)	Pain	Brief Pain Inventory Short Form (BPI), pain severity	Continuous valid and reliable measure of pain severity component, which is calculated using the mean of four severity ratings, including present pain, pain at its worst, least and average in the last 24 hours	Hierarchical Linear Regression	Neuropathic pain; 9 demographic and disease variables	Clinical	Multiple	RRMS, SPMS, PPMS		0	0	42	1	0	0	1	0	342			0.16		<0.001
Patient Reported Outcome (PRO)	Pain	Brief Pain Inventory Short Form (BPI), pain inference	Continuous valid and reliable measure of pain inference component, which reflects the mean of seven life domains, including general activity, mood, mobility, work, relationships, sleep, and enjoyment of life	Hierarchical Linear Regression	Neuropathic pain; 9 demographic and disease variables	Clinical	Multiple	RRMS, SPMS, PPMS		0	0	42	1	0	0	1	0	342			0.27		<0.001
Patient Reported Outcome (PRO)	Pain	Brief Pain Inventory Short Form (BPI), pain severity	Continuous valid and reliable measure of pain severity component, which is calculated using the mean of four severity ratings, including present pain, pain at its worst, least and average in the last 24 hours	Hierarchical Linear Regression	Neuropathic pain; 12 psychological factors	Clinical	Multiple	RRMS, SPMS, PPMS		0	0	42	1	0	0	1	0	342			0.2		<0.001
Patient Reported Outcome (PRO)	Pain	Brief Pain Inventory Short Form (BPI), pain inference	Continuous valid and reliable measure of pain inference component, which reflects the mean of seven life domains, including general activity, mood, mobility, work, relationships, sleep, and enjoyment of life	Hierarchical Linear Regression	Neuropathic pain; 12 psychological factors	Clinical	Multiple	RRMS, SPMS, PPMS		0	0	42	1	0	0	1	0	342			0.25		<0.001
Patient Reported Outcome (PRO)	Pain	Brief Pain Inventory Short Form (BPI), pain severity	Continuous valid and reliable measure of pain severity component, which is calculated using the mean of four severity ratings, including present pain, pain at its worst, least and average in the last 24 hours	Hierarchical Linear Regression	Non-neuropathic pain; 9 demographic and disease variables	Clinical	Multiple	RRMS, SPMS, PPMS		0	0	42	1	0	0	1	0	225			0.09		0.006
Patient Reported Outcome (PRO)	Pain	Brief Pain Inventory Short Form (BPI), pain inference	Continuous valid and reliable measure of pain inference component, which reflects the mean of seven life domains, including general activity, mood, mobility, work, relationships, sleep, and enjoyment of life	Hierarchical Linear Regression	Non-neuropathic pain; 9 demographic and disease variables	Clinical	Multiple	RRMS, SPMS, PPMS		0	0	42	1	0	0	1	0	225			0.15		<0.001
Patient Reported Outcome (PRO)	Pain	Brief Pain Inventory Short Form (BPI), pain severity	Continuous valid and reliable measure of pain severity component, which is calculated using the mean of four severity ratings, including present pain, pain at its worst, least and average in the last 24 hours	Hierarchical Linear Regression	Non-neuropathic pain; 12 psychological factors	Clinical	Multiple	RRMS, SPMS, PPMS		0	0	42	1	0	0	1	0	225			0.36		<0.001
Patient Reported Outcome (PRO)	Pain	Brief Pain Inventory Short Form (BPI), pain inference	Continuous valid and reliable measure of pain inference component, which reflects the mean of seven life domains, including general activity, mood, mobility, work, relationships, sleep, and enjoyment of life	Hierarchical Linear Regression	Non-neuropathic pain; 12 psychological factors	Clinical	Multiple	RRMS, SPMS, PPMS		0	0	42	1	0	0	1	0	225			0.44		<0.001
Other	Work-related	Work	Continuous scale of responses, namely a small reduction (i.e. 25%), a moderate reeduction (i.e. 50%), a large reduction (i.e. 75%), or I no longer work at all (i.e. 100% reduction) [Proportion of Work Hours Reduced Since Diagnosis]	Multiple Linear Regression	MS Work Difficulties Questionnaire (MSWDQ-23)	Clinical	Single	MS		0	0	20	0	0	0	1	0	189			0.29		<0.01
Other	Work-related	Work	Dichotomized between yes, no, and unsure [Type of Work Changed Since Diagnosis]	Multiple Linear Regression	MS Work Difficulties Questionnaire (MSWDQ-23)	Clinical	Single	MS		0	0	20	0	0	0	1	0	189			0.07		<0.05
Other	Work-related	Work	Continuous 5-point Likert scale [Likelihood of Withdrawing from Work Entirely]	Multiple Linear Regression	MS Work Difficulties Questionnaire (MSWDQ-23)	Clinical	Single	MS		0	0	20	0	0	0	1	0	189			0.22		<0.01
Other	Work-related	Work	Continuous 5-point Likert scale [Likelihood of Reducing Work Hours]	Multiple Linear Regression	MS Work Difficulties Questionnaire (MSWDQ-23)	Clinical	Single	MS		0	0	20	0	0	0	1	0	189			0.24		<0.01
Other	Work-related	Work	Continuous 5-point Likert scale [Likelihood of Changing Type of Work]	Multiple Linear Regression	MS Work Difficulties Questionnaire (MSWDQ-23)	Clinical	Single	MS		0	0	20	0	0	0	1	0	189			0.32		<0.01
Relapse-related	Other	Proportion of Patients Relapsing	Continuous proportion of patients who relapsed	Cox proportional hazard effect model	EMA (patients reaching European Medicines Agency criteria for second-line treatment)	Clinical	Single	RRMS		0	0	32	0	0	1	1	0	82					<0.001				3.69			3.69
Relapse-related	Other	Proportion of Patients Relapsing	Continuous proportion of patients who relapsed	Cox proportional hazard effect model	MRI (patients who had isolated radiological activity, i.e. no relapses, >=1 CEL or >=2 new T2-hyperintense lesions at one year of IFNB)	Clinical, MRI	Single	RRMS		0	0	32	0	0	1	1	0	88					<0.001				3.15			3.15
Relapse-related	Other	Proportion of Patients Relapsing	Continuous proportion of patients who relapsed	Cox proportional hazard effect model	OTH (patients not meeting EMA or MRI criteria)	Clinical	Single	RRMS		0	0	32	0	0	1	1	0	36					0.43				1.28			1.28
Relapse-related	Other	Proportion of Patients Relapsing	Continuous proportion of patients who relapsed	Cox proportional hazard effect model	STB (stable patients, i.e. no relapses, no CELs, no new T2-hyperintense lesion at one year of IFNB)	Clinical, MRI	Single	RRMS		0	0	32	0	0	1	1	0	164
Severity	EDSS Change	EDSS Worsening	Continuous proportion of patients who experienced sustained EDSS worsening from year 1 to year 4 of IFNbeta treatment, i.e. a 1.5-point increase if previous EDSS=0 or 1-point increase if previous EDSS>=1 and <5.5, confirmed in two consecutive visits separated by six-month interval	Cox proportional hazard effect model	EMA (patients reaching European Medicines Agency criteria for second-line treatment)	Clinical	Single	RRMS		0	0	32	0	0	1	1	0	82					<0.001				6.02			6.02
Severity	EDSS Change	EDSS Worsening	Continuous proportion of patients who experienced sustained EDSS worsening from year 1 to year 4 of IFNbeta treatment, i.e. a 1.5-point increase if previous EDSS=0 or 1-point increase if previous EDSS>=1 and <5.5, confirmed in two consecutive visits separated by six-month interval	Cox proportional hazard effect model	MRI (patients who had isolated radiological activity, i.e. no relapses, >=1 CEL or >=2 new T2-hyperintense lesions at one year of IFNB)	Clinical, MRI	Single	RRMS		0	0	32	0	0	1	1	0	88					<0.001				5.31			5.31
Severity	EDSS Change	EDSS Worsening	Continuous proportion of patients who experienced sustained EDSS worsening from year 1 to year 4 of IFNbeta treatment, i.e. a 1.5-point increase if previous EDSS=0 or 1-point increase if previous EDSS>=1 and <5.5, confirmed in two consecutive visits separated by six-month interval	Cox proportional hazard effect model	OTH (patients not meeting EMA or MRI criteria)	Clinical	Single	RRMS		0	0	32	0	0	1	1	0	36					0.52				1.51			1.51
Severity	EDSS Change	EDSS Worsening	Continuous proportion of patients who experienced sustained EDSS worsening from year 1 to year 4 of IFNbeta treatment, i.e. a 1.5-point increase if previous EDSS=0 or 1-point increase if previous EDSS>=1 and <5.5, confirmed in two consecutive visits separated by six-month interval	Cox proportional hazard effect model	STB (stable patients, i.e. no relapses, no CELs, no new T2-hyperintense lesion at one year of IFNB)	Clinical, MRI	Single	RRMS		0	0	32	0	0	1	1	0	164
Severity	EDSS Change	Time to Reach EDSS	Continuous time to EDSS 4	Cox proportional hazard effect model	Sex (male)	Clinical	Single	PPMS		0	0	18	0	0	0	1	0	199					0.36				0.87			0.87
Severity	EDSS Change	Time to Reach EDSS	Continuous time to EDSS 4	Cox proportional hazard effect model	Age at onset	Clinical	Single	PPMS		0	0	18	0	0	0	1	0	199					<0.0001				1.04			1.04
Severity	EDSS Change	Time to Reach EDSS	Continuous time to EDSS 4	Cox proportional hazard effect model	Progressive-relapsing course	Clinical	Single	PPMS		0	0	18	0	0	0	1	0	199					0.19				1.23			1.23
Severity	EDSS Change	Time to Reach EDSS	Continuous time to EDSS 4	Cox proportional hazard effect model	Long tract symptoms	Clinical	Single	PPMS		0	0	18	0	0	0	1	0	199					0.43				0.8			0.8
Severity	EDSS Change	Time to Reach EDSS	Continuous time to EDSS 4	Cox proportional hazard effect model	Cerebellar symptoms	Clinical	Single	PPMS		0	0	18	0	0	0	1	0	199					0.11				1.6			1.6
Severity	EDSS Change	Time to Reach EDSS	Continuous time to EDSS 4	Cox proportional hazard effect model	Polyfocal onset	Clinical	Single	PPMS		0	0	18	0	0	0	1	0	199					0.76				0.91			0.91
Severity	EDSS Change	Time to Reach EDSS	Continuous time to EDSS 6	Cox proportional hazard effect model	Sex (male)	Clinical	Single	PPMS		0	0	18	0	0	0	1	0	179					0.16				0.8			0.8
Severity	EDSS Change	Time to Reach EDSS	Continuous time to EDSS 6	Cox proportional hazard effect model	Age at onset	Clinical	Single	PPMS		0	0	18	0	0	0	1	0	179					<0.0001				1.05			1.05
Severity	EDSS Change	Time to Reach EDSS	Continuous time to EDSS 6	Cox proportional hazard effect model	Progressive-relapsing course	Clinical	Single	PPMS		0	0	18	0	0	0	1	0	179					0.2				1.25			1.25
Severity	EDSS Change	Time to Reach EDSS	Continuous time to EDSS 6	Cox proportional hazard effect model	Long tract symptoms	Clinical	Single	PPMS		0	0	18	0	0	0	1	0	179					0.35				0.76			0.76
Severity	EDSS Change	Time to Reach EDSS	Continuous time to EDSS 6	Cox proportional hazard effect model	Cerebellar symptoms	Clinical	Single	PPMS		0	0	18	0	0	0	1	0	179					0.18				1.5			1.5
Severity	EDSS Change	Time to Reach EDSS	Continuous time to EDSS 6	Cox proportional hazard effect model	Polyfocal onset	Clinical	Single	PPMS		0	0	18	0	0	0	1	0	179					0.92				1.03			1.03
Severity	EDSS Change	Time to Reach EDSS	Continuous time to EDSS 8	Cox proportional hazard effect model	Sex (male)	Clinical	Single	PPMS		0	0	18	0	0	0	1	0	72					0.05				0.61			0.61
Severity	EDSS Change	Time to Reach EDSS	Continuous time to EDSS 8	Cox proportional hazard effect model	Age at onset	Clinical	Single	PPMS		0	0	18	0	0	0	1	0	72					0.05				1.03			1.03
Severity	EDSS Change	Time to Reach EDSS	Continuous time to EDSS 8	Cox proportional hazard effect model	Progressive-relapsing course	Clinical	Single	PPMS		0	0	18	0	0	0	1	0	72					0.5				0.82			0.82
Severity	EDSS Change	Time to Reach EDSS	Continuous time to EDSS 8	Cox proportional hazard effect model	Long tract symptoms	Clinical	Single	PPMS		0	0	18	0	0	0	1	0	72					0.83				1.13			1.13
Severity	EDSS Change	Time to Reach EDSS	Continuous time to EDSS 8	Cox proportional hazard effect model	Cerebellar symptoms	Clinical	Single	PPMS		0	0	18	0	0	0	1	0	72					0.03				3.59			3.59
Severity	EDSS Change	Time to Reach EDSS	Continuous time to EDSS 8	Cox proportional hazard effect model	Polyfocal onset	Clinical	Single	PPMS		0	0	18	0	0	0	1	0	72					0.2				0.46			0.46
Patient Reported Outcome (PRO)	Other	36-Item Short Form Health Survey (SF-36)	Continuous measure of role-physical participation on 5-point Likert scale	Linear Regression Model	Social Support Scale	Clinical	Single	RRMS, PMS		0	1	12	0	0	1	1	0	111			0.35		<0.0001
Patient Reported Outcome (PRO)	Other	36-Item Short Form Health Survey (SF-36)	Continuous measure of role-physical participation on 5-point Likert scale	Linear Regression Model	Environmental mastery, Purpose in life, Self-acceptance	Clinical	Multiple	RRMS, PMS		0	1	12	0	0	1	1	0	111			0.52		<0.0001
Patient Reported Outcome (PRO)	Other	36-Item Short Form Health Survey (SF-36)	Continuous measure of role-emotional participation on 5-point Likert scale	Linear Regression Model	Social Support Scale	Clinical	Single	RRMS, PMS		0	1	12	0	0	1	1	0	111			0.33		<0.0001
Patient Reported Outcome (PRO)	Other	36-Item Short Form Health Survey (SF-36)	Continuous measure of role-emotional participation on 5-point Likert scale	Linear Regression Model	Environmental mastery, Purpose in life, Self-acceptance	Clinical	Multiple	RRMS, PMS		0	1	12	0	0	1	1	0	111			0.47		<0.0001
Patient Reported Outcome (PRO)	Other	Patient Self-Assessment	Continuous satisfaction scale assess parental satisfaction with asking "How satisfied are you with your level of performance/involvement" in 56 specific parenting activities (e.g. teaching child to get along with others, preparing meals for child, giving child emotional support) [Parental Participation Scale]	Linear Regression Model	Social Support Scale	Clinical	Single	RRMS, PMS		0	1	12	0	0	1	1	0	111			0.37		<0.0001
Patient Reported Outcome (PRO)	Other	Patient Self-Assessment	Continuous satisfaction scale assess parental satisfaction with asking "How satisfied are you with your level of performance/involvement" in 56 specific parenting activities (e.g. teaching child to get along with others, preparing meals for child, giving child emotional support) [Parental Participation Scale]	Linear Regression Model	Environmental mastery, Purpose in life, Self-acceptance	Clinical	Multiple	RRMS, PMS		0	1	12	0	0	1	1	0	111			0.47		<0.0001
Patient Reported Outcome (PRO)	Falls	Falling	Dichotomized between faller and non-faller based on >=1 fall	Stepwise Logistic Regression	Dichotomized EDSS scores	Clinical	Single	MS		0	0	36	1	0	0	1	0	64								0.19				0.19
Patient Reported Outcome (PRO)	Falls	Falling	Dichotomized between faller and non-faller based on >=1 fall	Stepwise Logistic Regression	Maximum Center of Gravity (COG) velocity during left-backward lean	Clinical	Single	MS		0	0	36	1	0	0	1	0	64								1.62				1.62
Patient Reported Outcome (PRO)	Falls	Falling	Dichotomized between faller and non-faller based on >=1 fall	Stepwise Logistic Regression	Maximum COG velocity during left-forward lean	Clinical	Single	MS		0	0	36	1	0	0	1	0	64								0.4				0.4
Patient Reported Outcome (PRO)	Falls	Falling	Dichotomized between faller and non-faller based on >=1 fall	Stepwise Logistic Regression	Dichotomized EDSS scores	Clinical	Single	MS		0	0	36	1	0	0	1	0	64								0.21				0.21
Patient Reported Outcome (PRO)	Falls	Falling	Dichotomized between faller and non-faller based on >=1 fall	Stepwise Logistic Regression	COG motion in sway-referenced visual surround	Clinical	Single	MS		0	0	36	1	0	0	1	0	64								0.88				0.88
Patient Reported Outcome (PRO)	Falls	Falling	Dichotomized between faller and non-faller based on >=1 fall	Stepwise Logistic Regression	COG motion in sway-referenced support and visual surround	Clinical	Single	MS		0	0	36	1	0	0	1	0	64								0.92				0.92
Patient Reported Outcome (PRO)	Falls	Falling	Dichotomized between faller and non-faller based on >=1 fall	Stepwise Logistic Regression	Maximum COG velocity during left-backward lean	Clinical	Single	MS		0	0	36	1	0	0	1	0	64								1.68				1.68
Patient Reported Outcome (PRO)	Falls	Falling	Dichotomized between faller and non-faller based on >=1 fall	Stepwise Logistic Regression	Maximum COG velocity during left-forward lean	Clinical	Single	MS		0	0	36	1	0	0	1	0	64								0.42				0.42
Patient Reported Outcome (PRO)	Falls	Falling	Dichotomized between faller and non-faller based on >=2 falls	Stepwise Logistic Regression	% time left leg in stance phase	Clinical	Single	MS		0	0	36	1	0	0	1	0	62								1.19				1.19
Patient Reported Outcome (PRO)	Falls	Falling	Dichotomized between faller and non-faller based on >=2 falls	Stepwise Logistic Regression	Heel-to-heel base of support width	Clinical	Single	MS		0	0	36	1	0	0	1	0	62								1.2				1.2
Patient Reported Outcome (PRO)	Falls	Falling	Dichotomized between faller and non-faller based on >=2 falls	Stepwise Logistic Regression	Dichotomized EDSS scores	Clinical	Single	MS		0	0	36	1	0	0	1	0	62								0.09				0.09
Patient Reported Outcome (PRO)	Falls	Falling	Dichotomized between faller and non-faller based on >=2 falls	Stepwise Logistic Regression	Body height	Clinical	Single	MS		0	0	36	1	0	0	1	0	62								0.83				0.83
Patient Reported Outcome (PRO)	Falls	Falling	Dichotomized between faller and non-faller based on >=2 falls	Stepwise Logistic Regression	Right leg press peak force	Clinical	Single	MS		0	0	36	1	0	0	1	0	62								1.02				1.02
Patient Reported Outcome (PRO)	Falls	Falling	Dichotomized between faller and non-faller based on >=2 falls	Stepwise Logistic Regression	Left leg press average power	Clinical	Single	MS		0	0	36	1	0	0	1	0	62								0.994				0.994
Patient Reported Outcome (PRO)	Falls	Falling	Dichotomized between faller and non-faller based on >=2 falls	Stepwise Logistic Regression	Right knee flexion peak force	Clinical	Single	MS		0	0	36	1	0	0	1	0	62								0.998				0.998
Patient Reported Outcome (PRO)	Falls	Falling	Dichotomized between faller and non-faller based on >=2 falls	Stepwise Logistic Regression	Right knee extension peak	Clinical	Single	MS		0	0	36	1	0	0	1	0	62								0.992				0.992
Patient Reported Outcome (PRO)	Falls	Falling	Dichotomized between faller and non-faller based on >=2 falls	Stepwise Logistic Regression	Body height	Clinical	Single	MS		0	0	36	1	0	0	1	0	62								0.88				0.88
Patient Reported Outcome (PRO)	Falls	Falling	Dichotomized between faller and non-faller based on >=2 falls	Stepwise Logistic Regression	Reaction time to cue to lean forward	Clinical	Single	MS		0	0	36	1	0	0	1	0	62								10.05				10.05
Patient Reported Outcome (PRO)	Falls	Falling	Dichotomized between faller and non-faller based on >=2 falls	Stepwise Logistic Regression	Maximum COG velocity during forward lean	Clinical	Single	MS		0	0	36	1	0	0	1	0	62								1.58				1.58
Patient Reported Outcome (PRO)	Falls	Falling	Dichotomized between faller and non-faller based on >=2 falls	Stepwise Logistic Regression	Maximum COG velocity during left-forward lean	Clinical	Single	MS		0	0	36	1	0	0	1	0	62								0.5				0.5
Patient Reported Outcome (PRO)	Falls	Falling	Dichotomized between faller and non-faller based on >=2 falls	Stepwise Logistic Regression	COG motion on stable surface with eyes open	Clinical	Single	MS		0	0	36	1	0	0	1	0	62								0.55				0.55
Patient Reported Outcome (PRO)	Falls	Falling	Dichotomized between faller and non-faller based on >=2 falls	Stepwise Logistic Regression	COG motion in sway-referenced visual surround	Clinical	Single	MS		0	0	36	1	0	0	1	0	62								0.85				0.85
Patient Reported Outcome (PRO)	Falls	Falling	Dichotomized between faller and non-faller based on >=2 falls	Stepwise Logistic Regression	COG motion on stable surface with eyes open	Clinical	Single	MS		0	0	36	1	0	0	1	0	62								0.56				0.56
Patient Reported Outcome (PRO)	Falls	Falling	Dichotomized between faller and non-faller based on >=2 falls	Stepwise Logistic Regression	COG motion in sway-referenced visual surround	Clinical	Single	MS		0	0	36	1	0	0	1	0	62								0.86				0.86
Severity	EDSS Change	EDSS Worsening	Continuous change in EDSS from baseline to long-term follow-up	Multivariate Linear Regression	7 baseline and prestudy characteristics, 6 clinical outcomes at LTFU, 2 MRI outcomes at LTFU, 2 indicators of treatment exposure	Clinical, MRI	Multiple	RRMS		0	0	144	0	0	0	1	0	382			0.35
Severity	EDSS Change	EDSS Worsening	Continuous change in EDSS from baseline to long-term follow-up	Multivariate Linear Regression	7 baseline and prestudy characteristics, 6 clinical outcomes at LTFU, 2 MRI outcomes at LTFU, 2 indicators of treatment exposure	Clinical, MRI	Multiple	RRMS		0	0	144	0	0	0	1	0	259			0.31
Disability	Cognitive	Stroop color-word test	Continuous measure of attention	Linear Stepwise Regression	Clinical, MRI, MEG parameters	Clinical, MRI	Multiple	RRMS		0	1	168	0	1	1	1	0	34			0.14		0.024
Disability	Cognitive	Memory Comparison Test (MCT)	Continuous measure of working memory	Linear Stepwise Regression	Clinical, MRI, MEG parameters	Clinical, MRI	Multiple	RRMS		0	1	168	0	1	1	1	0	34			0.19		0.009
Disability	Vision-based	Low-contrast Visual Acuity (LCVA)	Continuous measure, sum of letters identified correctly at 5% and 1.25% contrast	Correlation	CSF Neurofilament Light Chain measured by ELISA	CSF biomarkers	Single	Optic Neuritis		0	0	56	0	1	0	1	0	47		0.42			0.0053
Disability	Cognitive	Ishihara Color Vision	Continuous inter-ocular difference in color vision	Correlation	CSF Neurofilament Light Chain measured by ELISA	CSF biomarkers	Single	Optic Neuritis		0	0	56	0	1	0	1	0	47		0.49			0.0008
Disability	Vision-based	Velhagen pseudo-isochromatic plates	Continuous measure of errors	Correlation	CSF Neurofilament Light Chain measured by ELISA	CSF biomarkers	Single	Optic Neuritis		0	0	56	0	1	0	1	0	47		0.54			0.0001
Disability	Vision-based	Low-contrast Visual Acuity (LCVA)	Continuous measure, sum of letters identified correctly at 5% and 1.25% contrast	Correlation	Myelin Basic Protein (MBP), measured by ELISA	CSF biomarkers	Single	Optic Neuritis		0	0	56	0	1	0	1	0	47		0.17			0.28
Disability	Vision-based	Low-contrast Visual Acuity (LCVA)	Continuous measure, sum of letters identified correctly at 5% and 1.25% contrast	Correlation	Osteopontin (OPN), measured by ELISA	CSF biomarkers	Single	Optic Neuritis		0	0	56	0	1	0	1	0	47		0.1			0.53
Disability	Vision-based	Low-contrast Visual Acuity (LCVA)	Continuous measure, sum of letters identified correctly at 5% and 1.25% contrast	Correlation	Chitinase-3-like-1 (CHI3L1), measured by ELISA	CSF biomarkers	Single	Optic Neuritis		0	0	56	0	1	0	1	0	47		0			0.98
Relapse-related	Other	Remission	Dichotomized as complete or incomplete remission based on follow-up inter-ocular differences in LCVA above 95% of inter-ocular LCVA variations in 30 healthy controls	Multivariate Linear Regression	CSF Neurofilament Light Chain measured by ELISA	CSF biomarkers	Single	Optic Neuritis		0	0	56	0	1	0	1	0	47											0.79	0.79
Relapse-related	Other	Remission	Dichotomized as complete or incomplete remission based on follow-up inter-ocular differences in LCVA above 95% of inter-ocular LCVA variations in 30 healthy controls	Multivariate Linear Regression	CSF Neurofilament Light Chain, age, acute-phase ganglion cell layer + inner plexiform layer thickness, visual acuity	CSF biomarkers	Multiple	Optic Neuritis		0	0	56	0	1	0	1	0	47											0.96	0.96
Other	Other	Time to MS diagnosis	Continuous	Multivariate Cox Regression Analysis	sCD27	CSF biomarkers	Single	CIS		0	0	5	0	0	1	1	0	77					0.007				2.4			2.4
Severity	EDSS Change	EDSS plus	Dichotomized between patients with new disease activity and patients free of disease activity after the first year of therapy, meaning no relapses (i.e. occurrence of a new neurological symptom lasting at least 24 hours without fever and followed by a period of clinical activity or improvement of at least 30 days), no progression of disability (i.e. increase of >=1 point EDSS sustained over 6 mon…	Logistic Regression	Two or three positive variables	Clinical	Multiple	RRMS	Glatiramer Acetate	0	0	6	0	0	0	1	0	151					<0.0001			38.8				38.8
Severity	EDSS Change	EDSS plus	Dichotomized between patients with new disease activity and patients free of disease activity after the first year of therapy, meaning no relapses (i.e. occurrence of a new neurological symptom lasting at least 24 hours without fever and followed by a period of clinical activity or improvement of at least 30 days), no progression of disability (i.e. increase of >=1 point EDSS sustained over 6 mon…	Logistic Regression	Only the clinically active variable	Clinical	Single	RRMS	Glatiramer Acetate	0	0	6	0	0	0	1	0	151					0.009			7.8				7.8
Severity	EDSS Change	EDSS plus	Dichotomized between patients with new disease activity and patients free of disease activity after the first year of therapy, meaning no relapses (i.e. occurrence of a new neurological symptom lasting at least 24 hours without fever and followed by a period of clinical activity or improvement of at least 30 days), no progression of disability (i.e. increase of >=1 point EDSS sustained over 6 mon…	Logistic Regression	Only MRI activity	Clinical	Single	RRMS	Glatiramer Acetate	0	0	6	0	0	0	1	0	151					0.7			1.3				1.3
Patient Reported Outcome (PRO)	Other	Patient Health Questionnaire-9 (PHQ-9)	Continuous score based on summation of item scores describing self-reported depression severity at 6 months	Generalized Linear Model	Baseline PHQ-9, treatment group, diagnosis, baseline PHQ-9 x study group, baseline PHQ-9 x diagnosis, study group x diagnosis	Clinical	Multiple	MS, Spinal Cord Injury		0	0	40	0	0	1	1	0	142			0.68
Patient Reported Outcome (PRO)	Other	Craig Handicap Assessment Reporting Technique Short Form (CHART-SF)	Continuous social integration score from Craig Handicap Assessment Reporting Technique Short Form (CHART-SF) subscale scores at month 6	Regression Model	Baseline social integration score, treatment group, diagnosis, study group x diagnosis	Clinical	Multiple	MS, Spinal Cord Injury		0	0	40	0	0	1	1	0	142			0.09
Treatment-related	Other	Treatment Response	Dichotomized between responders and non-responders based on having >=1 relapses or progression in EDSS of >=1 point sustained for 6 months	Logistic Regression	All markers	Blood biomarkers	Multiple	RRMS	Glatiramer Acetate	1	1	100	0	0	0	1	0	62											0.82	0.82
Treatment-related	Other	Treatment Response	Dichotomized between responders and non-responders based on having >=1 relapses or progression in EDSS of >=1 point sustained for 6 months	Logistic Regression	Top 6 markers	Blood biomarkers	Multiple	RRMS	Glatiramer Acetate	1	1	100	0	0	0	1	0	62											0.83	0.83
Treatment-related	Other	Treatment Response	Dichotomized between responders and non-responders based on having >=1 relapses or progression in EDSS of >=1 point sustained for 6 months	Logistic Regression	Top 4 markers	Blood biomarkers	Multiple	RRMS	Glatiramer Acetate	1	1	100	0	0	0	1	0	62											0.82	0.82
Treatment-related	Other	Treatment Response	Dichotomized between responders and non-responders based on having >=1 relapses or progression in EDSS of >=1 point sustained for 6 months	Logistic Regression	Top 2 markers	Blood biomarkers	Multiple	RRMS	Glatiramer Acetate	1	1	100	0	0	0	1	0	62											0.78	0.78
Disability	Cognitive	Cognitive Function	Continuous score created by averaging standardized z-scores across five cognitive tests	Longitudinal Multiple Linear Regression Model Forced Entry	Diagnosis duration	Clinical	Single	RRMS, SPMS, PPMS, PRMS		0	0	24	0	0	0	1	0	50			0.09		<.05
Disability	Cognitive	Cognitive Function	Continuous score created by averaging standardized z-scores across five cognitive tests	Longitudinal Multiple Linear Regression Model Forced Entry	Fatigue Impact Scale (FIS)	Clinical	Single	RRMS, SPMS, PPMS, PRMS		0	0	24	0	0	0	1	0	50			0.13		<.01
Disability	Cognitive	Cognitive Function	Continuous score created by averaging standardized z-scores across five cognitive tests	Longitudinal Multiple Linear Regression Model Forced Entry	Coping Style Index	Clinical	Single	RRMS, SPMS, PPMS, PRMS		0	0	24	0	0	0	1	0	50			0.11		<.01
Disability	Cognitive	Cognitive Function	Continuous score created by averaging standardized z-scores across five cognitive tests	Longitudinal Multiple Linear Regression Model Forced Entry	FIS*Coping Style Index interaction	Clinical	Single	RRMS, SPMS, PPMS, PRMS		0	0	24	0	0	0	1	0	50			0.05		n.s. (.06)
Disability	Cognitive	Cognitive Function	Continuous score created by averaging standardized z-scores across five cognitive tests	Longitudinal Multiple Linear Regression Model Forced Entry	Diagnosis duration	Clinical	Single	RRMS, SPMS, PPMS, PRMS		0	0	24	0	0	0	1	0	50			0.09		<.05
Disability	Cognitive	Cognitive Function	Continuous score created by averaging standardized z-scores across five cognitive tests	Longitudinal Multiple Linear Regression Model Forced Entry	FIS	Clinical	Single	RRMS, SPMS, PPMS, PRMS		0	0	24	0	0	0	1	0	50			0.13		<.01
Disability	Cognitive	Cognitive Function	Continuous score created by averaging standardized z-scores across five cognitive tests	Longitudinal Multiple Linear Regression Model Forced Entry	Active Coping Orientation to Problems Experienced (COPE)	Clinical	Single	RRMS, SPMS, PPMS, PRMS		0	0	24	0	0	0	1	0	50			0.05		n.s.
Disability	Cognitive	Cognitive Function	Continuous score created by averaging standardized z-scores across five cognitive tests	Longitudinal Multiple Linear Regression Model Forced Entry	FIS*Active COPE interaction	Clinical	Single	RRMS, SPMS, PPMS, PRMS		0	0	24	0	0	0	1	0	50			0.04		n.s.
Disability	Cognitive	Cognitive Function	Continuous score created by averaging standardized z-scores across five cognitive tests	Longitudinal Multiple Linear Regression Model Forced Entry	Diagnosis duration	Clinical	Single	RRMS, SPMS, PPMS, PRMS		0	0	24	0	0	0	1	0	50			0.09		<.05
Disability	Cognitive	Cognitive Function	Continuous score created by averaging standardized z-scores across five cognitive tests	Longitudinal Multiple Linear Regression Model Forced Entry	FIS	Clinical	Single	RRMS, SPMS, PPMS, PRMS		0	0	24	0	0	0	1	0	50			0.13		<.01
Disability	Cognitive	Cognitive Function	Continuous score created by averaging standardized z-scores across five cognitive tests	Longitudinal Multiple Linear Regression Model Forced Entry	Avoidant COPE	Clinical	Single	RRMS, SPMS, PPMS, PRMS		0	0	24	0	0	0	1	0	50			0.08		<.05
Disability	Cognitive	Cognitive Function	Continuous score created by averaging standardized z-scores across five cognitive tests	Longitudinal Multiple Linear Regression Model Forced Entry	FIS*Avoidant COPE interaction	Clinical	Single	RRMS, SPMS, PPMS, PRMS		0	0	24	0	0	0	1	0	50			0.06		<.05
Severity	EDSS Change	EDSS Worsening	Dichotomized by >= 2 point increase in last follow-up EDSS score for patients with EDSS <5.5 at natalizumab discontinuation or >= 1 point increase if EDSS >=5.5 at natalizumab discontinuation at 6-12 months after natalizumab discontinuation	Univariate analysis	Baseline EDSS	Clinical	Single	MS	Natalizumab	0	0	27	0	0	1	1	0	47					0.039				1.6			1.6
Severity	EDSS Change	EDSS Worsening	Dichotomized by >= 2 point increase in last follow-up EDSS score for patients with EDSS <5.5 at natalizumab discontinuation or >= 1 point increase if EDSS >=5.5 at natalizumab discontinuation at 6-12 months after natalizumab discontinuation	Univariate analysis	EDSS progression on natalizumab	Clinical	Single	MS	Natalizumab	0	0	27	0	0	1	1	0	47					0.003				25.3			25.3
Severity	EDSS Change	EDSS Worsening	Dichotomized by >= 2 point increase in last follow-up EDSS score for patients with EDSS <5.5 at natalizumab discontinuation or >= 1 point increase if EDSS >=5.5 at natalizumab discontinuation at 6-12 months after natalizumab discontinuation	Multivariate analysis	Baseline EDSS	Clinical	Single	MS	Natalizumab	0	0	27	0	0	1	1	0	47					0.03				2.4			2.4
Severity	EDSS Change	EDSS Worsening	Dichotomized by >= 2 point increase in last follow-up EDSS score for patients with EDSS <5.5 at natalizumab discontinuation or >= 1 point increase if EDSS >=5.5 at natalizumab discontinuation at 6-12 months after natalizumab discontinuation	Multivariate analysis	EDSS progression on natalizumab	Clinical	Single	MS	Natalizumab	0	0	27	0	0	1	1	0	47					0.004				49.6			49.6
Relapse-related	Other	Presence of Relapse	Dichotomized by presence of relapse, post-natalizumab	Univariate analysis	Relapses on NTZ (n)	Clinical	Single	MS	Natalizumab	0	0	27	0	0	1	1	0	47					0.06				1.9			1.9
Relapse-related	Other	Presence of Relapse	Dichotomized by presence of relapse, post-natalizumab	Univariate analysis	EDSS progression on natalizumab	Clinical	Single	MS	Natalizumab	0	0	27	0	0	1	1	0	47					0.035				2.8			2.8
Relapse-related	Other	Presence of Relapse	Dichotomized by presence of relapse, post-natalizumab	Multivariate analysis	Relapses on NTZ (n)	Clinical	Single	MS	Natalizumab	0	0	27	0	0	1	1	0	47					0.07				1.9			1.9
Relapse-related	Other	Presence of Relapse	Dichotomized by presence of relapse, post-natalizumab	Multivariate analysis	EDSS progression on natalizumab	Clinical	Single	MS	Natalizumab	0	0	27	0	0	1	1	0	47					0.011				2.5			2.5
Severity	Other	Age at Disease Onset	Continuous	Kruskal-Wallis	rs1047275 TRAILR-2	Genes	Multiple	RRMS, SPMS	IFNbeta	0	1	108	0	0	0	1	0	352					0.032																			149					0.432
Severity	Other	Age at Disease Onset	Continuous	Kruskal-Wallis	rs7011559 TRAILR-4	Genes	Multiple	RRMS, SPMS	IFNbeta	0	1	108	0	0	0	1	0	352					0.04																			149					0.24
Severity	Other	Age at Disease Onset	Continuous	Mann-Whitney	rs1047275 TRAILR-2	Genes	Multiple	RRMS, SPMS	IFNbeta	0	1	108	0	0	0	1	0	352					0.009																			149					0.363
Severity	Other	Age at Disease Onset	Continuous	Mann-Whitney	rs7011559 TRAILR-4	Genes	Multiple	RRMS, SPMS	IFNbeta	0	1	108	0	0	0	1	0	352					0.012																			149					0.252
Treatment-related	Other	Treatment Response	Dichotomized as responders and non-responders based on having no relapses and no disease progression (i.e. increase >=1.5 points in EDSS if baseline EDSS<1 and 1-point increase if baseline EDSS >=1) during follow-up period	Logistic Regression	rs20576	Genes	Multiple	RRMS, SPMS	IFNbeta	0	1	108	0	0	0	1	0	352					0.06			0.41				0.41												149					0.005		0.19
Disability	EDSS	EDSS Dichotomized	Dichotomized by EDSS score >=3 at 48 months	Mixed-effect models	Albumin Quotient >=6	Blood biomarkers, CSF biomarkers	Single	MS		0	1	68	0	0	1	1	0	182					0.002
Disability	EDSS	EDSS Dichotomized	Dichotomized by EDSS score >=3 at 48 months	Mixed-effect models	CSF-total protein, determined photometrically on Beckman Coulter analyzer	Blood biomarkers, CSF biomarkers	Multiple	MS		0	1	68	0	0	1	1	0	182					0.003
Disability	EDSS	EDSS Dichotomized	Dichotomized by EDSS score >=3 at 48 months	Mixed-effect models	CSF-albumin, determined by immunophelometry on Beckman Coulter analyzer	Blood biomarkers, CSF biomarkers	Multiple	MS		0	1	68	0	0	1	1	0	182					0.005
Patient Reported Outcome (PRO)	Other	EuroQol 5-dimension (EQ-5D)	Continuous single index from -.594 to 1.00	Ordinary Least Squares Mapping Models	MSWS-12 total & total score squared	Clinical		RRMS, SPMS, PPMS, Benign		0	1	16	0	0	0	1	0	560			0.338			0.040401
Patient Reported Outcome (PRO)	Other	EuroQol 5-dimension (EQ-5D)	Continuous single index from -.594 to 1.00	Ordinary Least Squares Mapping Models	MSWS-12 item scores	Clinical		RRMS, SPMS, PPMS, Benign		0	1	16	0	0	0	1	0	560			0.361			0.039204
Patient Reported Outcome (PRO)	Other	EuroQol 5-dimension (EQ-5D)	Continuous single index from -.594 to 1.00	Ordinary Least Squares Mapping Models	Dichotomized items & demographics	Clinical		RRMS, SPMS, PPMS, Benign		0	1	16	0	0	0	1	0	560			0.291			0.042436
Severity	EDSS Change	Time to Reach EDSS	Continuous, time from treatment start to irreversible EDSS 4	Cox proportional hazard effect model	Time to treatment from MS onset	Clinical	Single	MS		0	0	16	1	0	1	1	0	639					<0.001	0.01			1.074			1.074
Severity	EDSS Change	Time to Reach EDSS	Continuous, time from treatment start to irreversible EDSS 4	Cox proportional hazard effect model	Age at onset	Clinical	Single	MS		0	0	16	1	0	1	1	0	639					<0.001	0.01			1.05			1.05
Severity	EDSS Change	Time to Reach EDSS	Continuous, time from treatment start to irreversible EDSS 4	Cox proportional hazard effect model	Baseline EDSS	Clinical	Single	MS		0	0	16	1	0	1	1	0	639					<0.001	0.11			1.96			1.96
Severity	EDSS Change	Time to Reach EDSS	Continuous, time from treatment start to irreversible EDSS 4	Cox proportional hazard effect model	Gender	Clinical	Single	MS		0	0	16	1	0	1	1	0	639					0.224	0.23			1.25			1.25
Severity	EDSS Change	Time to Reach EDSS	Continuous, time from treatment start to irreversible EDSS 4	Cox proportional hazard effect model	Exposed to second-line DMD treatment	Clinical	Single	MS		0	0	16	1	0	1	1	0	639					0.17	0.45			1.51			1.51
Severity	EDSS Change	Time to Reach EDSS	Continuous, time from treatment start to irreversible EDSS 4	Cox proportional hazard effect model	Treatment start from MS onset: 1 and 3 years (13–36 months)	Clinical	Single	MS		0	0	16	1	0	1	1	0	639					0.26	0.38			1.37			1.37
Severity	EDSS Change	Time to Reach EDSS	Continuous, time from treatment start to irreversible EDSS 4	Cox proportional hazard effect model	Treatment start from MS onset: More than 3 years	Clinical	Single	MS		0	0	16	1	0	1	1	0	639					<0.001	0.59			2.64			2.64
Severity	EDSS Change	Time to Reach EDSS	Continuous, time from treatment start to irreversible EDSS 4	Cox proportional hazard effect model	Treatment start from MS onset: More than 3 years (⩾37 months)	Clinical	Single	MS		0	0	16	1	0	1	1	0	639					0.001	0.33			1.86			1.86
Severity	EDSS Change	Time to Reach EDSS	Continuous, time from treatment start to irreversible EDSS 6	Cox proportional hazard effect model	Time to treatment from MS onset	Clinical	Single	MS		0	0	16	1	0	1	1	0	639					<0.001	0.02			1.059			1.059
Severity	EDSS Change	Time to Reach EDSS	Continuous, time from treatment start to irreversible EDSS 6	Cox proportional hazard effect model	Age at onset	Clinical	Single	MS		0	0	16	1	0	1	1	0	639					0.001	0.01			1			1
Severity	EDSS Change	Time to Reach EDSS	Continuous, time from treatment start to irreversible EDSS 6	Cox proportional hazard effect model	Baseline EDSS	Clinical	Single	MS		0	0	16	1	0	1	1	0	639					<0.001	0.16			2.14			2.14
Severity	EDSS Change	Time to Reach EDSS	Continuous, time from treatment start to irreversible EDSS 6	Cox proportional hazard effect model	Gender	Clinical	Single	MS		0	0	16	1	0	1	1	0	639					0.037	0.4			1.66			1.66
Severity	EDSS Change	Time to Reach EDSS	Continuous, time from treatment start to irreversible EDSS 6	Cox proportional hazard effect model	Exposed to second-line DMD treatment	Clinical	Single	MS		0	0	16	1	0	1	1	0	639					0.87	0.48			1.08			1.08
Severity	EDSS Change	Time to Reach EDSS	Continuous, time from treatment start to irreversible EDSS 6	Cox proportional hazard effect model	Treatment start from MS onset: 1 and 3 years (13–36 months)	Clinical	Single	MS		0	0	16	1	0	1	1	0	639					0.36	0.59			1.45			1.45
Severity	EDSS Change	Time to Reach EDSS	Continuous, time from treatment start to irreversible EDSS 6	Cox proportional hazard effect model	Treatment start from MS onset: More than 3 years (⩾37 months)	Clinical	Single	MS		0	0	16	1	0	1	1	0	639					0.002	0.85			2.68			2.68
Severity	EDSS Change	Time to Reach EDSS	Continuous, time from treatment start to irreversible EDSS 6	Cox proportional hazard effect model	Treatment start from MS onset: More than 3 years (⩾37 months)	Clinical	Single	MS		0	0	16	1	0	1	1	0	639					0.007	0.49			1.95			1.95
Disability	EDSS	EDSS Dichotomized	Dichotomized into groups "mild," "moderate," or "severe," which are defined as EDSS 0-2.5, EDSS 3.0-5.5, or EDSS >=6.0. This outcome deals with moderate disability vs all other	Multinomial Logistic Regression	Female	Clinical, CSF biomarkers		RRMS		0	0	20	0	0	0	1	0	793					0.698				1.13			1.13
Disability	EDSS	EDSS Dichotomized	Dichotomized into groups "mild," "moderate," or "severe," which are defined as EDSS 0-2.5, EDSS 3.0-5.5, or EDSS >=6.0. This outcome deals with moderate disability vs all other	Multinomial Logistic Regression	Age at manifestation of patients’ first symptoms	Clinical, CSF biomarkers		RRMS		0	0	20	0	0	0	1	0	793					0.13				1.03			1.03
Disability	EDSS	EDSS Dichotomized	Dichotomized into groups "mild," "moderate," or "severe," which are defined as EDSS 0-2.5, EDSS 3.0-5.5, or EDSS >=6.0. This outcome deals with moderate disability vs all other	Multinomial Logistic Regression	Pyramidal initial symptoms	Clinical, CSF biomarkers		RRMS		0	0	20	0	0	0	1	0	793					0.324				1.36			1.36
Disability	EDSS	EDSS Dichotomized	Dichotomized into groups "mild," "moderate," or "severe," which are defined as EDSS 0-2.5, EDSS 3.0-5.5, or EDSS >=6.0. This outcome deals with moderate disability vs all other	Multinomial Logistic Regression	Complete remission	Clinical, CSF biomarkers		RRMS		0	0	20	0	0	0	1	0	793					0.005				0.42			0.42
Disability	EDSS	EDSS Dichotomized	Dichotomized into groups "mild," "moderate," or "severe," which are defined as EDSS 0-2.5, EDSS 3.0-5.5, or EDSS >=6.0. This outcome deals with moderate disability vs all other	Multinomial Logistic Regression	Oligoclonal bands	Clinical, CSF biomarkers	Single	RRMS		0	0	20	0	0	0	1	0	793					0.647				1.05			1.05
Disability	EDSS	EDSS Dichotomized	Dichotomized into groups "mild," "moderate," or "severe," which are defined as EDSS 0-2.5, EDSS 3.0-5.5, or EDSS >=6.0. This outcome deals with moderate disability vs all other	Multinomial Logistic Regression	Number of relapses	Clinical, CSF biomarkers		RRMS		0	0	20	0	0	0	1	0	793					7e-06				1.13			1.13
Disability	EDSS	EDSS Dichotomized	Dichotomized into groups "mild," "moderate," or "severe," which are defined as EDSS 0-2.5, EDSS 3.0-5.5, or EDSS >=6.0. This outcome deals with moderate disability vs all other	Multinomial Logistic Regression	Secondary progression	Clinical, CSF biomarkers		RRMS		0	0	20	0	0	0	1	0	793					2.8e-18				29.99			29.99
Disability	EDSS	EDSS Dichotomized	Dichotomized into groups "mild," "moderate," or "severe," which are defined as EDSS 0-2.5, EDSS 3.0-5.5, or EDSS >=6.0. This outcome deals with moderate disability vs all other	Multinomial Logistic Regression	Depression	Clinical, CSF biomarkers		RRMS		0	0	20	0	0	0	1	0	793					0.525				0.76			0.76
Disability	EDSS	EDSS Dichotomized	Dichotomized into groups "mild," "moderate," or "severe," which are defined as EDSS 0-2.5, EDSS 3.0-5.5, or EDSS >=6.0. This outcome deals with moderate disability vs all other	Multinomial Logistic Regression	Cognitive dysfunction	Clinical, CSF biomarkers		RRMS		0	0	20	0	0	0	1	0	793					0.099				2.48			2.48
Disability	EDSS	EDSS Dichotomized	Dichotomized into groups "mild," "moderate," or "severe," which are defined as EDSS 0-2.5, EDSS 3.0-5.5, or EDSS >=6.0. This outcome deals with moderate disability vs all other	Multinomial Logistic Regression	Pregnancy	Clinical, CSF biomarkers		RRMS		0	0	20	0	0	0	1	0	793					0.647				0.87			0.87
Disability	EDSS	EDSS Dichotomized	Dichotomized into groups "mild," "moderate," or "severe," which are defined as EDSS 0-2.5, EDSS 3.0-5.5, or EDSS >=6.0. This outcome deals with severe disability vs all other	Multinomial Logistic Regression	Female	Clinical, CSF biomarkers		RRMS		0	0	20	0	0	0	1	0	793					0.578				1.3			1.3
Disability	EDSS	EDSS Dichotomized	Dichotomized into groups "mild," "moderate," or "severe," which are defined as EDSS 0-2.5, EDSS 3.0-5.5, or EDSS >=6.0. This outcome deals with severe disability vs all other	Multinomial Logistic Regression	Age at manifestation of patients’ first symptoms	Clinical, CSF biomarkers		RRMS		0	0	20	0	0	0	1	0	793					0.176				1.03			1.03
Disability	EDSS	EDSS Dichotomized	Dichotomized into groups "mild," "moderate," or "severe," which are defined as EDSS 0-2.5, EDSS 3.0-5.5, or EDSS >=6.0. This outcome deals with severe disability vs all other	Multinomial Logistic Regression	Pyramidal initial symptoms	Clinical, CSF biomarkers		RRMS		0	0	20	0	0	0	1	0	793					0.01				3.44			3.44
Disability	EDSS	EDSS Dichotomized	Dichotomized into groups "mild," "moderate," or "severe," which are defined as EDSS 0-2.5, EDSS 3.0-5.5, or EDSS >=6.0. This outcome deals with severe disability vs all other	Multinomial Logistic Regression	Complete remission	Clinical, CSF biomarkers		RRMS		0	0	20	0	0	0	1	0	793					0.361				0.65			0.65
Disability	EDSS	EDSS Dichotomized	Dichotomized into groups "mild," "moderate," or "severe," which are defined as EDSS 0-2.5, EDSS 3.0-5.5, or EDSS >=6.0. This outcome deals with severe disability vs all other	Multinomial Logistic Regression	Oligoclonal bands	Clinical, CSF biomarkers	Single	RRMS		0	0	20	0	0	0	1	0	793					0.428				1.09			1.09
Disability	EDSS	EDSS Dichotomized	Dichotomized into groups "mild," "moderate," or "severe," which are defined as EDSS 0-2.5, EDSS 3.0-5.5, or EDSS >=6.0. This outcome deals with severe disability vs all other	Multinomial Logistic Regression	Number of relapses	Clinical, CSF biomarkers		RRMS		0	0	20	0	0	0	1	0	793					0.16				1.07			1.07
Disability	EDSS	EDSS Dichotomized	Dichotomized into groups "mild," "moderate," or "severe," which are defined as EDSS 0-2.5, EDSS 3.0-5.5, or EDSS >=6.0. This outcome deals with severe disability vs all other	Multinomial Logistic Regression	Depression	Clinical, CSF biomarkers		RRMS		0	0	20	0	0	0	1	0	793					0.028				3.59			3.59
Disability	EDSS	EDSS Dichotomized	Dichotomized into groups "mild," "moderate," or "severe," which are defined as EDSS 0-2.5, EDSS 3.0-5.5, or EDSS >=6.0. This outcome deals with severe disability vs all other	Multinomial Logistic Regression	Cognitive dysfunction	Clinical, CSF biomarkers		RRMS		0	0	20	0	0	0	1	0	793					0.036				4.64			4.64
Disability	EDSS	EDSS Dichotomized	Dichotomized into groups "mild," "moderate," or "severe," which are defined as EDSS 0-2.5, EDSS 3.0-5.5, or EDSS >=6.0. This outcome deals with severe disability vs all other	Multinomial Logistic Regression	Pregnancy	Clinical, CSF biomarkers		RRMS		0	0	20	0	0	0	1	0	793					0.434				0.68			0.68
Disability	EDSS	EDSS Ordinal	Continuous EDSS score at year 10	Correlation	EDSS derived from disability curves percentiles	Clinical	Single	RRMS		0	0	14	0	0	0	1	0	793																								50	0.75				<0.0001
Disability	EDSS	EDSS Ordinal	Continuous EDSS score at year 10	Correlation	Patient EDSS in year 2	Clinical	Single	RRMS		0	0	14	0	0	0	1	0	793																								50	0.6				<0.0001
Disability	EDSS	EDSS Ordinal	Continuous EDSS score at year 10	Correlation	Patient EDSS in year 5	Clinical	Single	RRMS		0	0	14	0	0	0	1	0	793																								50	0.77				<0.0001
Disability	EDSS	EDSS Ordinal	Continuous EDSS score at year 10	Correlation	Patient MSSS in year 2	Clinical	Single	RRMS		0	0	14	0	0	0	1	0	793																								50	0.58				<0.0001
Disability	EDSS	EDSS Ordinal	Continuous EDSS score at year 20	Correlation	Patient MSSS in year 2	Clinical	Single	RRMS		0	0	14	0	0	0	1	0	793																								50	0.54				<0.0001
Disability	EDSS	EDSS Ordinal	Continuous EDSS score at year 10	Correlation	Patient MSSS in year 5	Clinical	Single	RRMS		0	0	14	0	0	0	1	0	793																								50	0.77				<0.0001
Disability	EDSS	EDSS Ordinal	Continuous EDSS score at year 20	Correlation	Patient MSSS in year 5	Clinical	Single	RRMS		0	0	14	0	0	0	1	0	793																								50	0.56				<0.0001
Relapse-related	Other	Presence of Relapse	Dichotomized by having >=1 severe relapse, identified as a medical claim meeting the following criteria: date of service in 24-month post-period after DMT initiation, either primary or secondary diagnosis of MS, and either inpatient hospital care or IV methylprednisolone	Logistic Regression	Age	Clinical		SPMS, PPMS		0	0	17	0	0	0	1	0	2291								1.018				1.018
Relapse-related	Other	Presence of Relapse	Dichotomized by having >=1 severe relapse, identified as a medical claim meeting the following criteria: date of service in 24-month post-period after DMT initiation, either primary or secondary diagnosis of MS, and either inpatient hospital care or IV methylprednisolone	Logistic Regression	Female relative to male	Clinical		SPMS, PPMS		0	0	17	0	0	0	1	0	2291								0.919				0.919
Relapse-related	Other	Presence of Relapse	Dichotomized by having >=1 severe relapse, identified as a medical claim meeting the following criteria: date of service in 24-month post-period after DMT initiation, either primary or secondary diagnosis of MS, and either inpatient hospital care or IV methylprednisolone	Logistic Regression	Geographical region relative to South: Northeast	Clinical		SPMS, PPMS		0	0	17	0	0	0	1	0	2291								0.999				0.999
Relapse-related	Other	Presence of Relapse	Dichotomized by having >=1 severe relapse, identified as a medical claim meeting the following criteria: date of service in 24-month post-period after DMT initiation, either primary or secondary diagnosis of MS, and either inpatient hospital care or IV methylprednisolone	Logistic Regression	Geographical region relative to South: Midwest	Clinical		SPMS, PPMS		0	0	17	0	0	0	1	0	2291								1.133				1.133
Relapse-related	Other	Presence of Relapse	Dichotomized by having >=1 severe relapse, identified as a medical claim meeting the following criteria: date of service in 24-month post-period after DMT initiation, either primary or secondary diagnosis of MS, and either inpatient hospital care or IV methylprednisolone	Logistic Regression	Geographical region relative to South: West	Clinical		SPMS, PPMS		0	0	17	0	0	0	1	0	2291								1.137				1.137
Relapse-related	Other	Presence of Relapse	Dichotomized by having >=1 severe relapse, identified as a medical claim meeting the following criteria: date of service in 24-month post-period after DMT initiation, either primary or secondary diagnosis of MS, and either inpatient hospital care or IV methylprednisolone	Logistic Regression	Insurance product type relative to Indemnity/other: EPO	Clinical		SPMS, PPMS		0	0	17	0	0	0	1	0	2291								0.348				0.348
Relapse-related	Other	Presence of Relapse	Dichotomized by having >=1 severe relapse, identified as a medical claim meeting the following criteria: date of service in 24-month post-period after DMT initiation, either primary or secondary diagnosis of MS, and either inpatient hospital care or IV methylprednisolone	Logistic Regression	Insurance product type relative to Indemnity/other: HMO	Clinical		SPMS, PPMS		0	0	17	0	0	0	1	0	2291								0.303				0.303
Relapse-related	Other	Presence of Relapse	Dichotomized by having >=1 severe relapse, identified as a medical claim meeting the following criteria: date of service in 24-month post-period after DMT initiation, either primary or secondary diagnosis of MS, and either inpatient hospital care or IV methylprednisolone	Logistic Regression	Insurance product type relative to Indemnity/other: POS	Clinical		SPMS, PPMS		0	0	17	0	0	0	1	0	2291								0.297				0.297
Relapse-related	Other	Presence of Relapse	Dichotomized by having >=1 severe relapse, identified as a medical claim meeting the following criteria: date of service in 24-month post-period after DMT initiation, either primary or secondary diagnosis of MS, and either inpatient hospital care or IV methylprednisolone	Logistic Regression	Insurance product type relative to Indemnity/other: PPO	Clinical		SPMS, PPMS		0	0	17	0	0	0	1	0	2291								0.529				0.529
Relapse-related	Other	Presence of Relapse	Dichotomized by having >=1 severe relapse, identified as a medical claim meeting the following criteria: date of service in 24-month post-period after DMT initiation, either primary or secondary diagnosis of MS, and either inpatient hospital care or IV methylprednisolone	Logistic Regression	Treatment relative to Glatiramer: IFN beta 1-a IM	Clinical		SPMS, PPMS		0	0	17	0	0	0	1	0	2291								0.773				0.773
Relapse-related	Other	Presence of Relapse	Dichotomized by having >=1 severe relapse, identified as a medical claim meeting the following criteria: date of service in 24-month post-period after DMT initiation, either primary or secondary diagnosis of MS, and either inpatient hospital care or IV methylprednisolone	Logistic Regression	Treatment relative to Glatiramer: IFN beta 1-b	Clinical		SPMS, PPMS		0	0	17	0	0	0	1	0	2291								0.696				0.696
Relapse-related	Other	Presence of Relapse	Dichotomized by having >=1 severe relapse, identified as a medical claim meeting the following criteria: date of service in 24-month post-period after DMT initiation, either primary or secondary diagnosis of MS, and either inpatient hospital care or IV methylprednisolone	Logistic Regression	Treatment relative to Glatiramer: IFN beta 1-a SC	Clinical		SPMS, PPMS		0	0	17	0	0	0	1	0	2291								0.952				0.952
Relapse-related	Other	Presence of Relapse	Dichotomized by having >=1 severe relapse, identified as a medical claim meeting the following criteria: date of service in 24-month post-period after DMT initiation, either primary or secondary diagnosis of MS, and either inpatient hospital care or IV methylprednisolone	Logistic Regression	Treatment relative to Glatiramer: Natalizumab	Clinical		SPMS, PPMS		0	0	17	0	0	0	1	0	2291								1.037				1.037
Relapse-related	Other	Presence of Relapse	Dichotomized by having >=1 severe relapse, identified as a medical claim meeting the following criteria: date of service in 24-month post-period after DMT initiation, either primary or secondary diagnosis of MS, and either inpatient hospital care or IV methylprednisolone	Logistic Regression	Pre-period variables: Charlson Comorbidity Index (CCI)	Clinical		SPMS, PPMS		0	0	17	0	0	0	1	0	2291								1.307				1.307
Relapse-related	Other	Presence of Relapse	Dichotomized by having >=1 severe relapse, identified as a medical claim meeting the following criteria: date of service in 24-month post-period after DMT initiation, either primary or secondary diagnosis of MS, and either inpatient hospital care or IV methylprednisolone	Logistic Regression	Pre-period variables: Possible impairment in activities of daily living (ADL)	Clinical		SPMS, PPMS		0	0	17	0	0	0	1	0	2291								1.47				1.47
Relapse-related	Other	Presence of Relapse	Dichotomized by having >=1 severe relapse, identified as a medical claim meeting the following criteria: date of service in 24-month post-period after DMT initiation, either primary or secondary diagnosis of MS, and either inpatient hospital care or IV methylprednisolone	Logistic Regression	Pre-period variables: MS hospitalization	Clinical		SPMS, PPMS		0	0	17	0	0	0	1	0	2291								2.174				2.174
Relapse-related	Other	Presence of Relapse	Dichotomized by having >=1 severe relapse, identified as a medical claim meeting the following criteria: date of service in 24-month post-period after DMT initiation, either primary or secondary diagnosis of MS, and either inpatient hospital care or IV methylprednisolone	Logistic Regression	DMD MPR	Clinical		SPMS, PPMS		0	0	17	0	0	0	1	0	2291								0.101				0.101
Patient Reported Outcome (PRO)	Other	Activities-Specific Balance Confidence Questionnaire (ABC)	Continuous average score of ABC scale	Correlation	EO ML Range of Acceleration	Clinical	Single	MS		0	0	138	0	0	0	1	0	20		-0.567			0.009
Patient Reported Outcome (PRO)	Other	MS Walking Scale Questionnaire (MSWS-12)	Continuous percentage score	Correlation	EO ML Range of Acceleration	Clinical	Single	MS		0	0	138	0	0	0	1	0	20		-0.59			0.006
Patient Reported Outcome (PRO)	Other	Activities-Specific Balance Confidence Questionnaire (ABC)	Continuous average score of ABC scale	Correlation	EO ML Sway Path Length	Clinical	Single	MS		0	0	138	0	0	0	1	0	20		-0.267			0.26
Patient Reported Outcome (PRO)	Other	MS Walking Scale Questionnaire (MSWS-12)	Continuous percentage score	Correlation	EO ML Sway Path Length	Clinical	Single	MS		0	0	138	0	0	0	1	0	20		0.273			0.24
Patient Reported Outcome (PRO)	Other	Activities-Specific Balance Confidence Questionnaire (ABC)	Continuous average score of ABC scale	Correlation	Brief-BESTest Score	Clinical	Single	MS		0	0	138	0	0	0	1	0	20		0.698			0.0006
Patient Reported Outcome (PRO)	Other	MS Walking Scale Questionnaire (MSWS-12)	Continuous percentage score	Correlation	Brief-BESTest Score	Clinical	Single	MS		0	0	138	0	0	0	1	0	20		-0.694			0.0007
Patient Reported Outcome (PRO)	Other	Activities-Specific Balance Confidence Questionnaire (ABC)	Continuous average score of ABC scale	Correlation	EDSS Score	Clinical	Single	MS		0	0	138	0	0	0	1	0	20		-0.527			0.017
Patient Reported Outcome (PRO)	Other	MS Walking Scale Questionnaire (MSWS-12)	Continuous percentage score	Correlation	EDSS Score	Clinical	Single	MS		0	0	138	0	0	0	1	0	20		0.432			0.057
Patient Reported Outcome (PRO)	Other	Activities-Specific Balance Confidence Questionnaire (ABC)	Continuous average score of ABC scale	Correlation	Timed 25-Foot Walk Time	Clinical	Single	MS		0	0	138	0	0	0	1	0	20		-0.422			0.064
Patient Reported Outcome (PRO)	Other	MS Walking Scale Questionnaire (MSWS-12)	Continuous percentage score	Correlation	Timed 25-Foot Walk Time	Clinical	Single	MS		0	0	138	0	0	0	1	0	20		0.16			0.5
Treatment-related	Other	Treatment Response	Dichotomized (partial response or none) by presence of response EITHER the baseline motor sub-items of the Functional Independence Measure (FIM) score or EDSS outcome measures	Logistic Model	All variables	Clinical	Multiple	RRMS, SPMS, PPMS, PRMS		0	0	20	1	0	0	1	0														212									0.74	0.74
Treatment-related	Other	Treatment Response	Dichotomized (full response vs none) by presence of a response in BOTH the baseline motor sub-items of the Functional Independence Measure (FIM) score or EDSS outcome measures	Logistic Model	All variables	Clinical	Multiple	RRMS, SPMS, PPMS, PRMS		0	0	20	1	0	0	1	0														212									0.74	0.74
Treatment-related	Other	Treatment Response	Dichotomized (partial response or none) by presence of response EITHER the baseline motor sub-items of the Functional Independence Measure (FIM) score or EDSS outcome measures	Logistic Model	Age: ≤30 ys	Clinical		RRMS, SPMS, PPMS, PRMS		0	0	20	1	0	0	1	0														212							1			1
Treatment-related	Other	Treatment Response	Dichotomized (partial response or none) by presence of response EITHER the baseline motor sub-items of the Functional Independence Measure (FIM) score or EDSS outcome measures	Logistic Model	Age: 31–50 ys	Clinical		RRMS, SPMS, PPMS, PRMS		0	0	20	1	0	0	1	0														212					ns		0.55			0.55
Treatment-related	Other	Treatment Response	Dichotomized (partial response or none) by presence of response EITHER the baseline motor sub-items of the Functional Independence Measure (FIM) score or EDSS outcome measures	Logistic Model	Age: >50 ys	Clinical		RRMS, SPMS, PPMS, PRMS		0	0	20	1	0	0	1	0														212					ns		0.36			0.36
Treatment-related	Other	Treatment Response	Dichotomized (partial response or none) by presence of response EITHER the baseline motor sub-items of the Functional Independence Measure (FIM) score or EDSS outcome measures	Logistic Model	Gender: Female	Clinical		RRMS, SPMS, PPMS, PRMS		0	0	20	1	0	0	1	0														212							1			1
Treatment-related	Other	Treatment Response	Dichotomized (partial response or none) by presence of response EITHER the baseline motor sub-items of the Functional Independence Measure (FIM) score or EDSS outcome measures	Logistic Model	Gender: Male	Clinical		RRMS, SPMS, PPMS, PRMS		0	0	20	1	0	0	1	0														212					ns		1.15			1.15
Treatment-related	Other	Treatment Response	Dichotomized (partial response or none) by presence of response EITHER the baseline motor sub-items of the Functional Independence Measure (FIM) score or EDSS outcome measures	Logistic Model	Clinical course: RR	Clinical	Single	RRMS, SPMS, PPMS, PRMS		0	0	20	1	0	0	1	0														212							1			1
Treatment-related	Other	Treatment Response	Dichotomized (partial response or none) by presence of response EITHER the baseline motor sub-items of the Functional Independence Measure (FIM) score or EDSS outcome measures	Logistic Model	Clinical course: SP–PP–PR	Clinical	Single	RRMS, SPMS, PPMS, PRMS		0	0	20	1	0	0	1	0														212					ns		0.53			0.53
Treatment-related	Other	Treatment Response	Dichotomized (partial response or none) by presence of response EITHER the baseline motor sub-items of the Functional Independence Measure (FIM) score or EDSS outcome measures	Logistic Model	Disease duration: ≤10 ys	Clinical		RRMS, SPMS, PPMS, PRMS		0	0	20	1	0	0	1	0														212							1			1
Treatment-related	Other	Treatment Response	Dichotomized (partial response or none) by presence of response EITHER the baseline motor sub-items of the Functional Independence Measure (FIM) score or EDSS outcome measures	Logistic Model	Disease duration: 11–20 ys	Clinical		RRMS, SPMS, PPMS, PRMS		0	0	20	1	0	0	1	0														212					0.024		0.42			0.42
Treatment-related	Other	Treatment Response	Dichotomized (partial response or none) by presence of response EITHER the baseline motor sub-items of the Functional Independence Measure (FIM) score or EDSS outcome measures	Logistic Model	Disease duration: >20 ys	Clinical		RRMS, SPMS, PPMS, PRMS		0	0	20	1	0	0	1	0														212					0.347		0.59			0.59
Treatment-related	Other	Treatment Response	Dichotomized (partial response or none) by presence of response EITHER the baseline motor sub-items of the Functional Independence Measure (FIM) score or EDSS outcome measures	Logistic Model	Baseline mFIM: ≥78	Clinical		RRMS, SPMS, PPMS, PRMS		0	0	20	1	0	0	1	0														212							1			1
Treatment-related	Other	Treatment Response	Dichotomized (partial response or none) by presence of response EITHER the baseline motor sub-items of the Functional Independence Measure (FIM) score or EDSS outcome measures	Logistic Model	Baseline mFIM: <78	Clinical		RRMS, SPMS, PPMS, PRMS		0	0	20	1	0	0	1	0														212					<0.001		11.11			11.11
Treatment-related	Other	Treatment Response	Dichotomized (partial response or none) by presence of response EITHER the baseline motor sub-items of the Functional Independence Measure (FIM) score or EDSS outcome measures	Logistic Model	Baseline EDSS: ≤5.5	Clinical		RRMS, SPMS, PPMS, PRMS		0	0	20	1	0	0	1	0														212							1			1
Treatment-related	Other	Treatment Response	Dichotomized (partial response or none) by presence of response EITHER the baseline motor sub-items of the Functional Independence Measure (FIM) score or EDSS outcome measures	Logistic Model	Baseline EDSS: >5.5	Clinical		RRMS, SPMS, PPMS, PRMS		0	0	20	1	0	0	1	0														212					ns		1.54			1.54
Treatment-related	Other	Treatment Response	Dichotomized (partial response or none) by presence of response EITHER the baseline motor sub-items of the Functional Independence Measure (FIM) score or EDSS outcome measures	Logistic Model	Rehabilitation duration: ≤30 sess.	Clinical		RRMS, SPMS, PPMS, PRMS		0	0	20	1	0	0	1	0														212							1			1
Treatment-related	Other	Treatment Response	Dichotomized (partial response or none) by presence of response EITHER the baseline motor sub-items of the Functional Independence Measure (FIM) score or EDSS outcome measures	Logistic Model	Rehabilitation duration: 31–40 sess.	Clinical		RRMS, SPMS, PPMS, PRMS		0	0	20	1	0	0	1	0														212					ns		0.61			0.61
Treatment-related	Other	Treatment Response	Dichotomized (partial response or none) by presence of response EITHER the baseline motor sub-items of the Functional Independence Measure (FIM) score or EDSS outcome measures	Logistic Model	Rehabilitation duration: >40 sess.	Clinical		RRMS, SPMS, PPMS, PRMS		0	0	20	1	0	0	1	0														212					ns		1.04			1.04
Treatment-related	Other	Treatment Response	Dichotomized (partial response or none) by presence of response EITHER the baseline motor sub-items of the Functional Independence Measure (FIM) score or EDSS outcome measures	Logistic Model	FS cerebellar: ≤2	Clinical		RRMS, SPMS, PPMS, PRMS		0	0	20	1	0	0	1	0														212							1			1
Treatment-related	Other	Treatment Response	Dichotomized (partial response or none) by presence of response EITHER the baseline motor sub-items of the Functional Independence Measure (FIM) score or EDSS outcome measures	Logistic Model	FS cerebellar: > 2	Clinical		RRMS, SPMS, PPMS, PRMS		0	0	20	1	0	0	1	0														212					0.079		0.54			0.54
Treatment-related	Other	Treatment Response	Dichotomized (partial response or none) by presence of response EITHER the baseline motor sub-items of the Functional Independence Measure (FIM) score or EDSS outcome measures	Logistic Model	FSS: ≤36	Clinical		RRMS, SPMS, PPMS, PRMS		0	0	20	1	0	0	1	0														212							1			1
Treatment-related	Other	Treatment Response	Dichotomized (partial response or none) by presence of response EITHER the baseline motor sub-items of the Functional Independence Measure (FIM) score or EDSS outcome measures	Logistic Model	FSS: >36	Clinical		RRMS, SPMS, PPMS, PRMS		0	0	20	1	0	0	1	0														212					ns		1.73			1.73
Treatment-related	Other	Treatment Response	Dichotomized (partial response or none) by presence of response EITHER the baseline motor sub-items of the Functional Independence Measure (FIM) score or EDSS outcome measures	Logistic Model	PASAT-3	Clinical		RRMS, SPMS, PPMS, PRMS		0	0	20	1	0	0	1	0														212					ns		1.01			1.01
Treatment-related	Other	Treatment Response	Dichotomized (full response vs none) by presence of a response in BOTH the baseline motor sub-items of the Functional Independence Measure (FIM) score or EDSS outcome measures	Logistic Model	Age: ≤30 ys	Clinical		RRMS, SPMS, PPMS, PRMS		0	0	20	1	0	0	1	0														212							1			1
Treatment-related	Other	Treatment Response	Dichotomized (full response vs none) by presence of a response in BOTH the baseline motor sub-items of the Functional Independence Measure (FIM) score or EDSS outcome measures	Logistic Model	Age: 31–50 ys	Clinical		RRMS, SPMS, PPMS, PRMS		0	0	20	1	0	0	1	0														212					ns		1.16			1.16
Treatment-related	Other	Treatment Response	Dichotomized (full response vs none) by presence of a response in BOTH the baseline motor sub-items of the Functional Independence Measure (FIM) score or EDSS outcome measures	Logistic Model	Age: >50 ys	Clinical		RRMS, SPMS, PPMS, PRMS		0	0	20	1	0	0	1	0														212					ns		1.28			1.28
Treatment-related	Other	Treatment Response	Dichotomized (full response vs none) by presence of a response in BOTH the baseline motor sub-items of the Functional Independence Measure (FIM) score or EDSS outcome measures	Logistic Model	Gender: Female	Clinical		RRMS, SPMS, PPMS, PRMS		0	0	20	1	0	0	1	0														212							1			1
Treatment-related	Other	Treatment Response	Dichotomized (full response vs none) by presence of a response in BOTH the baseline motor sub-items of the Functional Independence Measure (FIM) score or EDSS outcome measures	Logistic Model	Gender: Male	Clinical		RRMS, SPMS, PPMS, PRMS		0	0	20	1	0	0	1	0														212					ns		0.96			0.96
Treatment-related	Other	Treatment Response	Dichotomized (full response vs none) by presence of a response in BOTH the baseline motor sub-items of the Functional Independence Measure (FIM) score or EDSS outcome measures	Logistic Model	Clinical course: RR	Clinical	Single	RRMS, SPMS, PPMS, PRMS		0	0	20	1	0	0	1	0														212							1			1
Treatment-related	Other	Treatment Response	Dichotomized (full response vs none) by presence of a response in BOTH the baseline motor sub-items of the Functional Independence Measure (FIM) score or EDSS outcome measures	Logistic Model	Clinical course: SP–PP–PR	Clinical	Single	RRMS, SPMS, PPMS, PRMS		0	0	20	1	0	0	1	0														212					0.041		0.37			0.37
Treatment-related	Other	Treatment Response	Dichotomized (full response vs none) by presence of a response in BOTH the baseline motor sub-items of the Functional Independence Measure (FIM) score or EDSS outcome measures	Logistic Model	Disease duration: ≤10 ys	Clinical		RRMS, SPMS, PPMS, PRMS		0	0	20	1	0	0	1	0														212							1			1
Treatment-related	Other	Treatment Response	Dichotomized (full response vs none) by presence of a response in BOTH the baseline motor sub-items of the Functional Independence Measure (FIM) score or EDSS outcome measures	Logistic Model	Disease duration: 11–20 ys	Clinical		RRMS, SPMS, PPMS, PRMS		0	0	20	1	0	0	1	0														212					ns		0.82			0.82
Treatment-related	Other	Treatment Response	Dichotomized (full response vs none) by presence of a response in BOTH the baseline motor sub-items of the Functional Independence Measure (FIM) score or EDSS outcome measures	Logistic Model	Disease duration: >20 ys	Clinical		RRMS, SPMS, PPMS, PRMS		0	0	20	1	0	0	1	0														212					ns		0.64			0.64
Treatment-related	Other	Treatment Response	Dichotomized (full response vs none) by presence of a response in BOTH the baseline motor sub-items of the Functional Independence Measure (FIM) score or EDSS outcome measures	Logistic Model	Baseline mFIM: ≥78	Clinical		RRMS, SPMS, PPMS, PRMS		0	0	20	1	0	0	1	0														212							1			1
Treatment-related	Other	Treatment Response	Dichotomized (full response vs none) by presence of a response in BOTH the baseline motor sub-items of the Functional Independence Measure (FIM) score or EDSS outcome measures	Logistic Model	Baseline mFIM: <78	Clinical		RRMS, SPMS, PPMS, PRMS		0	0	20	1	0	0	1	0														212					<0.001		4.25			4.25
Treatment-related	Other	Treatment Response	Dichotomized (full response vs none) by presence of a response in BOTH the baseline motor sub-items of the Functional Independence Measure (FIM) score or EDSS outcome measures	Logistic Model	Baseline EDSS: ≤5.5	Clinical		RRMS, SPMS, PPMS, PRMS		0	0	20	1	0	0	1	0														212							1			1
Treatment-related	Other	Treatment Response	Dichotomized (full response vs none) by presence of a response in BOTH the baseline motor sub-items of the Functional Independence Measure (FIM) score or EDSS outcome measures	Logistic Model	Baseline EDSS: >5.5	Clinical		RRMS, SPMS, PPMS, PRMS		0	0	20	1	0	0	1	0														212					0.017		2.92			2.92
Treatment-related	Other	Treatment Response	Dichotomized (full response vs none) by presence of a response in BOTH the baseline motor sub-items of the Functional Independence Measure (FIM) score or EDSS outcome measures	Logistic Model	Rehabilitation duration: ≤30 sess.	Clinical		RRMS, SPMS, PPMS, PRMS		0	0	20	1	0	0	1	0														212							1			1
Treatment-related	Other	Treatment Response	Dichotomized (full response vs none) by presence of a response in BOTH the baseline motor sub-items of the Functional Independence Measure (FIM) score or EDSS outcome measures	Logistic Model	Rehabilitation duration: 31–40 sess.	Clinical		RRMS, SPMS, PPMS, PRMS		0	0	20	1	0	0	1	0														212					ns		1.62			1.62
Treatment-related	Other	Treatment Response	Dichotomized (full response vs none) by presence of a response in BOTH the baseline motor sub-items of the Functional Independence Measure (FIM) score or EDSS outcome measures	Logistic Model	Rehabilitation duration: >40 sess.	Clinical		RRMS, SPMS, PPMS, PRMS		0	0	20	1	0	0	1	0														212					ns		2.61			2.61
Treatment-related	Other	Treatment Response	Dichotomized (full response vs none) by presence of a response in BOTH the baseline motor sub-items of the Functional Independence Measure (FIM) score or EDSS outcome measures	Logistic Model	FS cerebellar: ≤2	Clinical		RRMS, SPMS, PPMS, PRMS		0	0	20	1	0	0	1	0														212							1			1
Treatment-related	Other	Treatment Response	Dichotomized (full response vs none) by presence of a response in BOTH the baseline motor sub-items of the Functional Independence Measure (FIM) score or EDSS outcome measures	Logistic Model	FS cerebellar: > 2	Clinical		RRMS, SPMS, PPMS, PRMS		0	0	20	1	0	0	1	0														212					ns		1.21			1.21
Treatment-related	Other	Treatment Response	Dichotomized (full response vs none) by presence of a response in BOTH the baseline motor sub-items of the Functional Independence Measure (FIM) score or EDSS outcome measures	Logistic Model	FSS: ≤36	Clinical		RRMS, SPMS, PPMS, PRMS		0	0	20	1	0	0	1	0														212							1			1
Treatment-related	Other	Treatment Response	Dichotomized (full response vs none) by presence of a response in BOTH the baseline motor sub-items of the Functional Independence Measure (FIM) score or EDSS outcome measures	Logistic Model	FSS: >36	Clinical		RRMS, SPMS, PPMS, PRMS		0	0	20	1	0	0	1	0														212					ns		0.65			0.65
Treatment-related	Other	Treatment Response	Dichotomized (full response vs none) by presence of a response in BOTH the baseline motor sub-items of the Functional Independence Measure (FIM) score or EDSS outcome measures	Logistic Model	PASAT-3	Clinical		RRMS, SPMS, PPMS, PRMS		0	0	20	1	0	0	1	0														212					ns		1.01			1.01
Treatment-related	Other	Treatment Adherence	Continuous, proportion of days covered based on dispensing dates and number of days of medication supply across all DMD therapies	Continuous Regression Model	age, gender, sum of days' supply of all medications in 180 days pre-index as a measure of prescription burden, indicator for whether patients had MS hospitalization in 360 days pre-index, dichotomous indicator for presence of diagnoses in 360-day pre-index period that may create physical difficulty with medication adherence, dichotomous indicator for a diagnosis that may cause forgetfulness in 36…	Clinical	Multiple	MS		1	1	96	1	0	0	1	0	4606			0.023
Treatment-related	Other	Treatment Adherence	Continuous, proportion of days covered based on dispensing dates and number of days of medication supply across all DMD therapies	Continuous Regression Model	60 days measures, age, gender, sum of days' supply of all medications in 180 days pre-index as a measure of prescription burden, indicator for whether patients had MS hospitalization in 360 days pre-index, dichotomous indicator for presence of diagnoses in 360-day pre-index period that may create physical difficulty with medication adherence, dichotomous indicator for a diagnosis that may cause f…	Clinical	Multiple	MS		1	1	96	1	0	0	1	0	4606			0.224
Treatment-related	Other	Treatment Adherence	Continuous, proportion of days covered based on dispensing dates and number of days of medication supply across all DMD therapies	Continuous Regression Model	90 days measures, age, gender, sum of days' supply of all medications in 180 days pre-index as a measure of prescription burden, indicator for whether patients had MS hospitalization in 360 days pre-index, dichotomous indicator for presence of diagnoses in 360-day pre-index period that may create physical difficulty with medication adherence, dichotomous indicator for a diagnosis that may cause f…	Clinical	Multiple	MS		1	1	96	1	0	0	1	0	4606			0.297
Treatment-related	Other	Treatment Adherence	Continuous, proportion of days covered based on dispensing dates and number of days of medication supply across all DMD therapies	Continuous Regression Model	120 days measures, age, gender, sum of days' supply of all medications in 180 days pre-index as a measure of prescription burden, indicator for whether patients had MS hospitalization in 360 days pre-index, dichotomous indicator for presence of diagnoses in 360-day pre-index period that may create physical difficulty with medication adherence, dichotomous indicator for a diagnosis that may cause …	Clinical	Multiple	MS		1	1	96	1	0	0	1	0	4606			0.415
Treatment-related	Other	Treatment Adherence	Continuous, proportion of days covered based on dispensing dates and number of days of medication supply across all DMD therapies	Continuous Regression Model	150 days measures, age, gender, sum of days' supply of all medications in 180 days pre-index as a measure of prescription burden, indicator for whether patients had MS hospitalization in 360 days pre-index, dichotomous indicator for presence of diagnoses in 360-day pre-index period that may create physical difficulty with medication adherence, dichotomous indicator for a diagnosis that may cause …	Clinical	Multiple	MS		1	1	96	1	0	0	1	0	4606			0.456
Treatment-related	Other	Treatment Adherence	Continuous, proportion of days covered based on dispensing dates and number of days of medication supply across all DMD therapies	Continuous Regression Model	180 days measures, age, gender, sum of days' supply of all medications in 180 days pre-index as a measure of prescription burden, indicator for whether patients had MS hospitalization in 360 days pre-index, dichotomous indicator for presence of diagnoses in 360-day pre-index period that may create physical difficulty with medication adherence, dichotomous indicator for a diagnosis that may cause …	Clinical	Multiple	MS		1	1	96	1	0	0	1	0	4606			0.475
Treatment-related	Other	Treatment Adherence	Continuous, proportion of days covered based on dispensing dates and number of days of medication supply across all DMD therapies	Continuous Regression Model	210 days measures, age, gender, sum of days' supply of all medications in 180 days pre-index as a measure of prescription burden, indicator for whether patients had MS hospitalization in 360 days pre-index, dichotomous indicator for presence of diagnoses in 360-day pre-index period that may create physical difficulty with medication adherence, dichotomous indicator for a diagnosis that may cause …	Clinical	Multiple	MS		1	1	96	1	0	0	1	0	4606			0.501
Treatment-related	Other	Treatment Adherence	Continuous, proportion of days covered based on dispensing dates and number of days of medication supply across all DMD therapies	Continuous Regression Model	240 days measures, age, gender, sum of days' supply of all medications in 180 days pre-index as a measure of prescription burden, indicator for whether patients had MS hospitalization in 360 days pre-index, dichotomous indicator for presence of diagnoses in 360-day pre-index period that may create physical difficulty with medication adherence, dichotomous indicator for a diagnosis that may cause …	Clinical	Multiple	MS		1	1	96	1	0	0	1	0	4606			0.518
Treatment-related	Other	Treatment Adherence	Continuous, proportion of days covered based on dispensing dates and number of days of medication supply across all DMD therapies	Continuous Regression Model	270 days measures, age, gender, sum of days' supply of all medications in 180 days pre-index as a measure of prescription burden, indicator for whether patients had MS hospitalization in 360 days pre-index, dichotomous indicator for presence of diagnoses in 360-day pre-index period that may create physical difficulty with medication adherence, dichotomous indicator for a diagnosis that may cause …	Clinical	Multiple	MS		1	1	96	1	0	0	1	0	4606			0.525
Treatment-related	Other	Treatment Adherence	Continuous, proportion of days covered based on dispensing dates and number of days of medication supply across all DMD therapies	Continuous Regression Model	300 days measures, age, gender, sum of days' supply of all medications in 180 days pre-index as a measure of prescription burden, indicator for whether patients had MS hospitalization in 360 days pre-index, dichotomous indicator for presence of diagnoses in 360-day pre-index period that may create physical difficulty with medication adherence, dichotomous indicator for a diagnosis that may cause …	Clinical	Multiple	MS		1	1	96	1	0	0	1	0	4606			0.532
Treatment-related	Other	Treatment Adherence	Continuous, proportion of days covered based on dispensing dates and number of days of medication supply across all DMD therapies	Continuous Regression Model	330 days measures, age, gender, sum of days' supply of all medications in 180 days pre-index as a measure of prescription burden, indicator for whether patients had MS hospitalization in 360 days pre-index, dichotomous indicator for presence of diagnoses in 360-day pre-index period that may create physical difficulty with medication adherence, dichotomous indicator for a diagnosis that may cause …	Clinical	Multiple	MS		1	1	96	1	0	0	1	0	4606			0.54
Treatment-related	Other	Treatment Adherence	Continuous, proportion of days covered based on dispensing dates and number of days of medication supply across all DMD therapies	Continuous Regression Model	360 days measures, age, gender, sum of days' supply of all medications in 180 days pre-index as a measure of prescription burden, indicator for whether patients had MS hospitalization in 360 days pre-index, dichotomous indicator for presence of diagnoses in 360-day pre-index period that may create physical difficulty with medication adherence, dichotomous indicator for a diagnosis that may cause …	Clinical	Multiple	MS		1	1	96	1	0	0	1	0	4606			0.54
Treatment-related	Other	Early Initiation of DMD treatment	Dichotomized as having a DMD claim withint 60 days of MS diagnosis	Logistic Regression	(Intercept)	Clinical		MS		0	0	35	0	0	0	1	0	7124					0.0118	0.14		0.7				0.7
Treatment-related	Other	Early Initiation of DMD treatment	Dichotomized as having a DMD claim withint 60 days of MS diagnosis	Logistic Regression	Age grouping, years 35–44	Clinical	Single	MS		0	0	35	0	0	0	1	0	7124					0.483	0.07		0.96				0.96
Treatment-related	Other	Early Initiation of DMD treatment	Dichotomized as having a DMD claim withint 60 days of MS diagnosis	Logistic Regression	Age grouping, years 45–54	Clinical	Single	MS		0	0	35	0	0	0	1	0	7124					0.0772	0.07		0.89				0.89
Treatment-related	Other	Early Initiation of DMD treatment	Dichotomized as having a DMD claim withint 60 days of MS diagnosis	Logistic Regression	Age grouping, years 55–65	Clinical	Single	MS		0	0	35	0	0	0	1	0	7124					0.0038	0.09		0.77				0.77
Treatment-related	Other	Early Initiation of DMD treatment	Dichotomized as having a DMD claim withint 60 days of MS diagnosis	Logistic Regression	Census region: Northeast	Clinical		MS		0	0	35	0	0	0	1	0	7124					0.0142	0.07		0.84				0.84
Treatment-related	Other	Early Initiation of DMD treatment	Dichotomized as having a DMD claim withint 60 days of MS diagnosis	Logistic Regression	Census region: South	Clinical		MS		0	0	35	0	0	0	1	0	7124					0.656	0.06		0.97				0.97
Treatment-related	Other	Early Initiation of DMD treatment	Dichotomized as having a DMD claim withint 60 days of MS diagnosis	Logistic Regression	Census region: West	Clinical		MS		0	0	35	0	0	0	1	0	7124					0.8384	0.09		0.98				0.98
Treatment-related	Other	Early Initiation of DMD treatment	Dichotomized as having a DMD claim withint 60 days of MS diagnosis	Logistic Regression	Sex, male	Clinical	Single	MS		0	0	35	0	0	0	1	0	7124					0.1072	0.06		1.1				1.1
Treatment-related	Other	Early Initiation of DMD treatment	Dichotomized as having a DMD claim withint 60 days of MS diagnosis	Logistic Regression	Index year: 2008	Clinical		MS		0	0	35	0	0	0	1	0	7124					0.839	0.1		1.02				1.02
Treatment-related	Other	Early Initiation of DMD treatment	Dichotomized as having a DMD claim withint 60 days of MS diagnosis	Logistic Regression	Index year: 2009	Clinical		MS		0	0	35	0	0	0	1	0	7124					0.7663	0.1		1.03				1.03
Treatment-related	Other	Early Initiation of DMD treatment	Dichotomized as having a DMD claim withint 60 days of MS diagnosis	Logistic Regression	Index year: 2010	Clinical		MS		0	0	35	0	0	0	1	0	7124					0.2638	0.1		1.12				1.12
Treatment-related	Other	Early Initiation of DMD treatment	Dichotomized as having a DMD claim withint 60 days of MS diagnosis	Logistic Regression	Index year: 2011	Clinical		MS		0	0	35	0	0	0	1	0	7124					0.5498	0.1		1.06				1.06
Treatment-related	Other	Early Initiation of DMD treatment	Dichotomized as having a DMD claim withint 60 days of MS diagnosis	Logistic Regression	Index year: 2012	Clinical		MS		0	0	35	0	0	0	1	0	7124					0.9323	0.1		0.99				0.99
Treatment-related	Other	Early Initiation of DMD treatment	Dichotomized as having a DMD claim withint 60 days of MS diagnosis	Logistic Regression	Index year: 2013	Clinical		MS		0	0	35	0	0	0	1	0	7124					0.7464	0.11		1.04				1.04
Treatment-related	Other	Early Initiation of DMD treatment	Dichotomized as having a DMD claim withint 60 days of MS diagnosis	Logistic Regression	Altered mental state	Clinical		MS		0	0	35	0	0	0	1	0	7124					0.1469	0.2		0.75				0.75
Treatment-related	Other	Early Initiation of DMD treatment	Dichotomized as having a DMD claim withint 60 days of MS diagnosis	Logistic Regression	Balance disorders	Clinical		MS		0	0	35	0	0	0	1	0	7124					0.0118	0.05		1.15				1.15
Treatment-related	Other	Early Initiation of DMD treatment	Dichotomized as having a DMD claim withint 60 days of MS diagnosis	Logistic Regression	CCI score grouping: 1	Clinical		MS		0	0	35	0	0	0	1	0	7124					0.4639	0.09		0.94				0.94
Treatment-related	Other	Early Initiation of DMD treatment	Dichotomized as having a DMD claim withint 60 days of MS diagnosis	Logistic Regression	CCI score grouping: 2	Clinical		MS		0	0	35	0	0	0	1	0	7124					0.6576	0.08		1.04				1.04
Treatment-related	Other	Early Initiation of DMD treatment	Dichotomized as having a DMD claim withint 60 days of MS diagnosis	Logistic Regression	Constipation	Clinical		MS		0	0	35	0	0	0	1	0	7124					0.8685	0.14		1.02				1.02
Treatment-related	Other	Early Initiation of DMD treatment	Dichotomized as having a DMD claim withint 60 days of MS diagnosis	Logistic Regression	Depression	Clinical		MS		0	0	35	0	0	0	1	0	7124					0.9265	0.07		0.99				0.99
Treatment-related	Other	Early Initiation of DMD treatment	Dichotomized as having a DMD claim withint 60 days of MS diagnosis	Logistic Regression	Disability	Clinical		MS		0	0	35	0	0	0	1	0	7124					0.0585	0.08		1.15				1.15
Treatment-related	Other	Early Initiation of DMD treatment	Dichotomized as having a DMD claim withint 60 days of MS diagnosis	Logistic Regression	Infections	Clinical		MS		0	0	35	0	0	0	1	0	7124					0.418	0.07		0.95				0.95
Treatment-related	Other	Early Initiation of DMD treatment	Dichotomized as having a DMD claim withint 60 days of MS diagnosis	Logistic Regression	Malaise and fatigue	Clinical	Single	MS		0	0	35	0	0	0	1	0	7124					0.4305	0.06		1.04				1.04
Treatment-related	Other	Early Initiation of DMD treatment	Dichotomized as having a DMD claim withint 60 days of MS diagnosis	Logistic Regression	Muscle spasm	Clinical		MS		0	0	35	0	0	0	1	0	7124					0.928	0.11		1.01				1.01
Treatment-related	Other	Early Initiation of DMD treatment	Dichotomized as having a DMD claim withint 60 days of MS diagnosis	Logistic Regression	Musculoskeletal	Clinical		MS		0	0	35	0	0	0	1	0	7124					0.0163	0.07		0.84				0.84
Treatment-related	Other	Early Initiation of DMD treatment	Dichotomized as having a DMD claim withint 60 days of MS diagnosis	Logistic Regression	Numbness	Clinical		MS		0	0	35	0	0	0	1	0	7124					<0.0001	0.05		1.26				1.26
Treatment-related	Other	Early Initiation of DMD treatment	Dichotomized as having a DMD claim withint 60 days of MS diagnosis	Logistic Regression	Optical neuritis	Clinical		MS		0	0	35	0	0	0	1	0	7124					<0.0001	0.08		1.47				1.47
Treatment-related	Other	Early Initiation of DMD treatment	Dichotomized as having a DMD claim withint 60 days of MS diagnosis	Logistic Regression	Pain	Clinical		MS		0	0	35	0	0	0	1	0	7124					0.3956	0.13		0.89				0.89
Treatment-related	Other	Early Initiation of DMD treatment	Dichotomized as having a DMD claim withint 60 days of MS diagnosis	Logistic Regression	Rehabilitation	Clinical		MS		0	0	35	0	0	0	1	0	7124					0.8403	0.23		1.05				1.05
Treatment-related	Other	Early Initiation of DMD treatment	Dichotomized as having a DMD claim withint 60 days of MS diagnosis	Logistic Regression	Spirometry	Clinical		MS		0	0	35	0	0	0	1	0	7124					0.7691	0.2		1.06				1.06
Treatment-related	Other	Early Initiation of DMD treatment	Dichotomized as having a DMD claim withint 60 days of MS diagnosis	Logistic Regression	Stiffness	Clinical		MS		0	0	35	0	0	0	1	0	7124					0.791	0.24		0.94				0.94
Treatment-related	Other	Early Initiation of DMD treatment	Dichotomized as having a DMD claim withint 60 days of MS diagnosis	Logistic Regression	Urinary incontinence	Clinical		MS		0	0	35	0	0	0	1	0	7124					0.6238	0.16		1.08				1.08
Treatment-related	Other	Early Initiation of DMD treatment	Dichotomized as having a DMD claim withint 60 days of MS diagnosis	Logistic Regression	90-day MRI	Clinical		MS		0	0	35	0	0	0	1	0	7124					<0.0001	0.05		1.58				1.58
Treatment-related	Other	Early Initiation of DMD treatment	Dichotomized as having a DMD claim withint 60 days of MS diagnosis	Logistic Regression	90-day neurologist	Clinical		MS		0	0	35	0	0	0	1	0	7124					<0.0001	0.09		1.51				1.51
Treatment-related	Other	Early Initiation of DMD treatment	Dichotomized as having a DMD claim withint 60 days of MS diagnosis	Logistic Regression	90-day other physician	Clinical		MS		0	0	35	0	0	0	1	0	7124					0.164	0.09		1.14				1.14
Disability	Vision-based	National Eye Institute Visual Functioning Questionnaire (NEIVFQ) subscale scores	Continuous measure calculated according to published NIH guidelines	Linear Model	Area under the log Contrast sensitivity function (AULCSF) from better eye	Clinical		CIS, RRMS, SPMS, PPMS		0	1	252	0	0	1	1	0	131			0.43
Disability	Vision-based	National Eye Institute Visual Functioning Questionnaire (NEIVFQ) subscale scores	Continuous measure calculated according to published NIH guidelines	Linear Model	AULCSF mean from both eyes	Clinical		CIS, RRMS, SPMS, PPMS		0	1	252	0	0	1	1	0	131			0.4
Disability	Vision-based	Peripheral Vision	Continuous subscale from NEIVFQ	Linear Model	All Variables (VA, Sloan, AULCSF, CSF Acuity)	Clinical	Multiple	CIS, RRMS, SPMS, PPMS		0	1	252	0	0	1	1	0	131			0.44
Disability	Vision-based	Color Vision	Continuous subscale from NEIVFQ	Linear Model	All Variables (VA, Sloan, AULCSF, CSF Acuity)	Clinical	Multiple	CIS, RRMS, SPMS, PPMS		0	1	252	0	0	1	1	0	131			0.27
Other	Other	Driving Function	Continuous subscale from NEIVFQ	Linear Model	All Variables (VA, Sloan, AULCSF, CSF Acuity)	Clinical	Multiple	CIS, RRMS, SPMS, PPMS		0	1	252	0	0	1	1	0	131			0.31
Disability	Vision-based	Dependency	Continuous subscale from NEIVFQ	Linear Model	All Variables (VA, Sloan, AULCSF, CSF Acuity)	Clinical	Multiple	CIS, RRMS, SPMS, PPMS		0	1	252	0	0	1	1	0	131			0.16
Disability	Vision-based	Role Difficulties	Continuous subscale from NEIVFQ	Linear Model	All Variables (VA, Sloan, AULCSF, CSF Acuity)	Clinical	Multiple	CIS, RRMS, SPMS, PPMS		0	1	252	0	0	1	1	0	131			0.2
Disability	Vision-based	Mental Health	Continuous subscale from NEIVFQ	Linear Model	All Variables (VA, Sloan, AULCSF, CSF Acuity)	Clinical	Multiple	CIS, RRMS, SPMS, PPMS		0	1	252	0	0	1	1	0	131			0.18
Disability	Vision-based	Social Function	Continuous subscale from NEIVFQ	Linear Model	All Variables (VA, Sloan, AULCSF, CSF Acuity)	Clinical	Multiple	CIS, RRMS, SPMS, PPMS		0	1	252	0	0	1	1	0	131			0.33
Disability	Vision-based	Distance Activities	Continuous subscale from NEIVFQ	Linear Model	All Variables (VA, Sloan, AULCSF, CSF Acuity)	Clinical	Multiple	CIS, RRMS, SPMS, PPMS		0	1	252	0	0	1	1	0	131			0.34
Disability	Vision-based	Near Activities	Continuous subscale from NEIVFQ	Linear Model	All Variables (VA, Sloan, AULCSF, CSF Acuity)	Clinical	Multiple	CIS, RRMS, SPMS, PPMS		0	1	252	0	0	1	1	0	131			0.45
Disability	Vision-based	Ocular Pain	Continuous subscale from NEIVFQ	Linear Model	All Variables (VA, Sloan, AULCSF, CSF Acuity)	Clinical	Multiple	CIS, RRMS, SPMS, PPMS		0	1	252	0	0	1	1	0	131			0.15
Disability	Vision-based	General Vision	Continuous subscale from NEIVFQ	Linear Model	All Variables (VA, Sloan, AULCSF, CSF Acuity)	Clinical	Multiple	CIS, RRMS, SPMS, PPMS		0	1	252	0	0	1	1	0	131			0.29
Disability	Vision-based	General Health	Continuous subscale from NEIVFQ	Linear Model	All Variables (VA, Sloan, AULCSF, CSF Acuity)	Clinical	Multiple	CIS, RRMS, SPMS, PPMS		0	1	252	0	0	1	1	0	131			0.32
Other	Other	Venous hemodynamic insufficiency severity score (VHISS)	Continuous weighted sum of scores contributed by each individual venous hemodynamic criterion	Correlation	Beck Depression Inventory Fast Screen	Clinical	Single	RRMS, SPMS, PPMS		1	0	11	0	0	1	1	0	109	0.13
Other	Other	Venous hemodynamic insufficiency severity score (VHISS)	Continuous weighted sum of scores contributed by each individual venous hemodynamic criterion	Correlation	Symbol Digit Modalities Test	Clinical	Single	RRMS, SPMS, PPMS		1	0	11	0	0	1	1	0	109	-0.02
Other	Other	Venous hemodynamic insufficiency severity score (VHISS)	Continuous weighted sum of scores contributed by each individual venous hemodynamic criterion	Correlation	Paced Auditory Serial Addition Test	Clinical	Single	RRMS, SPMS, PPMS		1	0	11	0	0	1	1	0	109	-0.07
Other	Other	Venous hemodynamic insufficiency severity score (VHISS)	Continuous weighted sum of scores contributed by each individual venous hemodynamic criterion	Correlation	California Verbal Learning Test, 2nd edition (CVLT2) Total Learning	Clinical	Single	RRMS, SPMS, PPMS		1	0	11	0	0	1	1	0	109	-0.04
Other	Other	Venous hemodynamic insufficiency severity score (VHISS)	Continuous weighted sum of scores contributed by each individual venous hemodynamic criterion	Correlation	California Verbal Learning Test, 2nd edition (CVLT2) Delayed Recall	Clinical	Single	RRMS, SPMS, PPMS		1	0	11	0	0	1	1	0	109	-0.13
[truncated: 1,703 more rows]
[truncated: 8 more columns]
